# Supplementary material for: Cows that are less active in the chute have more optimal grazing distribution
Source: Sci Rep. 2025 Jan 2;15:58. doi: 10.1038/s41598-024-84090-z (PMC11696303; doi:10.1038/s41598-024-84090-z)
Supplement: Supplementary file 1 — Supplementary Material 1 [file 41598_2024_84090_MOESM1_ESM.csv]

Subjects	year	mean_elev	mean_slope	min_temp	max_temp	avgtemp	avgtemp.s	Age	Age.s	mean_water	mean_loaf	mean_supp	dist.avg	strength	homerange.50	week	uniqueweek	handtotalttb_d1	chcem_alley_d1	se_squeeze_d1	se_exit_d1	sftlat_supp	nsftlat_supp	sftlat_supp.s	nsftlat_supp.s	chcem_alley_d1.s	handtotalttb_d1.s	se_squeeze_d1.s	se_exit_d1.s
1225	1	376.144471	8.631775177	62.906	93.074	75.43322159	-1.525292707	8	1.58647014	211.7502732	156.2967099	756.3164205	4513.36133	1.544557783	85.15291715	25	1_25	19.68	17.05	213.41	2.9	14	NA	-0.785673229	NA	-1.335294205	-0.41489834	3.454825059	-0.474179965
1225	1	374.3232369	7.564634466	71.46371429	104.8922857	85.64888858	0.661192487	8	1.58647014	279.4853506	127.4376758	747.5668828	4228.903029	1.544557783	85.15291715	26	1_26	19.68	17.05	213.41	2.9	14	NA	-0.785673229	NA	-1.335294205	-0.41489834	3.454825059	-0.474179965
1225	1	376.2435019	9.322089557	71.08057143	104.1825714	84.81121316	0.481902686	8	1.58647014	293.9917916	158.3413843	703.5495253	4220.175706	1.544557783	85.15291715	27	1_27	19.68	17.05	213.41	2.9	14	NA	-0.785673229	NA	-1.335294205	-0.41489834	3.454825059	-0.474179965
1225	1	382.9665269	9.590541367	74.20485714	107.6591429	88.41461144	1.253147187	8	1.58647014	300.4479254	146.6850494	633.992566	4412.579694	1.544557783	85.15291715	28	1_28	19.68	17.05	213.41	2.9	14	NA	-0.785673229	NA	-1.335294205	-0.41489834	3.454825059	-0.474179965
1225	1	361.5751965	9.22872511	69.8	103.2594286	84.36386825	0.386156316	8	1.58647014	265.1275773	115.0543118	779.5345486	4229.734631	1.544557783	85.15291715	29	1_29	19.68	17.05	213.41	2.9	14	NA	-0.785673229	NA	-1.335294205	-0.41489834	3.454825059	-0.474179965
1225	1	435.5895105	9.185882182	73.65971429	106.3682857	85.7838117	0.690070426	8	1.58647014	429.2736572	104.0668932	424.2968184	4921.917075	1.544557783	85.15291715	30	1_30	19.68	17.05	213.41	2.9	14	NA	-0.785673229	NA	-1.335294205	-0.41489834	3.454825059	-0.474179965
1225	1	417.257204	10.74816154	72.81371429	104.3831429	85.46864463	0.622614417	8	1.58647014	326.3097813	247.0227803	385.9209962	4609.926089	1.544557783	85.15291715	31	1_31	19.68	17.05	213.41	2.9	14	NA	-0.785673229	NA	-1.335294205	-0.41489834	3.454825059	-0.474179965
1225	1	493.8766781	9.872569018	72.41771429	103.2517143	84.59286903	0.435169937	8	1.58647014	579.840602	97.41722809	271.5690383	4804.55876	1.544557783	85.15291715	32	1_32	19.68	17.05	213.41	2.9	14	NA	-0.785673229	NA	-1.335294205	-0.41489834	3.454825059	-0.474179965
1225	1	473.0082391	9.370808792	72.03971429	98.85714286	83.02913349	0.10047964	8	1.58647014	537.2277523	103.2039446	393.9182549	4558.458518	1.544557783	85.15291715	33	1_33	19.68	17.05	213.41	2.9	14	NA	-0.785673229	NA	-1.335294205	-0.41489834	3.454825059	-0.474179965
1225	1	462.264495	10.190809	62.01114286	93.506	74.7441812	-1.672769776	8	1.58647014	526.1554105	117.2406946	368.8745262	4767.978088	1.544557783	85.15291715	34	1_34	19.68	17.05	213.41	2.9	14	NA	-0.785673229	NA	-1.335294205	-0.41489834	3.454825059	-0.474179965
1225	1	442.4367085	8.483896322	72.5945	105.2555	85.54345434	0.638626128	8	1.58647014	477.1556059	99.52969883	436.1045035	5321.231267	1.544557783	85.15291715	35	1_35	19.68	17.05	213.41	2.9	14	NA	-0.785673229	NA	-1.335294205	-0.41489834	3.454825059	-0.474179965
1225	2	371.1164788	8.068509967	59.38	90.11666667	71.89764345	-2.282021492	9	1.58647014	253.4810501	122.8777133	636.2793051	4568.193485	1.455045772	72.58397899	24	2_24	17.98	199.03	15.85	6.77	39	40	-0.576265003	-0.798983436	0.901870726	-0.489186646	-0.320425201	-0.031352001
1225	2	433.8191837	7.275515507	62.76142857	101.7671429	79.32729062	-0.691835207	9	1.58647014	272.3357564	110.0136841	386.5863941	3996.831364	1.455045772	72.58397899	25	2_25	17.98	199.03	15.85	6.77	39	40	-0.576265003	-0.798983436	0.901870726	-0.489186646	-0.320425201	-0.031352001
1225	2	413.3357721	10.65953306	66.73285714	104.1414286	82.78017143	0.047193658	9	1.58647014	376.3905474	216.413799	399.977395	3832.15549	1.455045772	72.58397899	26	2_26	17.98	199.03	15.85	6.77	39	40	-0.576265003	-0.798983436	0.901870726	-0.489186646	-0.320425201	-0.031352001
1225	2	461.3465377	10.27978316	58.99	92.78	72.82896698	-2.082687947	9	1.58647014	445.9570214	93.79398382	242.6343711	4436.666537	1.455045772	72.58397899	27	2_27	17.98	199.03	15.85	6.77	39	40	-0.576265003	-0.798983436	0.901870726	-0.489186646	-0.320425201	-0.031352001
1225	2	393.1445275	8.603584875	68.29	105.6857143	83.92984468	0.293261147	9	1.58647014	242.8201822	140.0372579	475.8926903	3889.631341	1.455045772	72.58397899	28	2_28	17.98	199.03	15.85	6.77	39	40	-0.576265003	-0.798983436	0.901870726	-0.489186646	-0.320425201	-0.031352001
1225	2	362.1775153	11.22459767	72.95714286	108.4542857	87.79182966	1.119851619	9	1.58647014	281.924768	173.6617134	689.7619328	3646.668521	1.455045772	72.58397899	29	2_29	17.98	199.03	15.85	6.77	39	40	-0.576265003	-0.798983436	0.901870726	-0.489186646	-0.320425201	-0.031352001
1225	2	359.9238519	8.96959028	71.85285714	107.0757143	85.41332249	0.610773678	9	1.58647014	226.5212734	173.1468854	561.694299	3864.314731	1.455045772	72.58397899	30	2_30	17.98	199.03	15.85	6.77	39	40	-0.576265003	-0.798983436	0.901870726	-0.489186646	-0.320425201	-0.031352001
1225	2	435.4029389	10.16123329	72.18285714	99.93857143	83.48102968	0.197200131	9	1.58647014	380.8597018	149.614142	333.5752469	4064.493494	1.455045772	72.58397899	31	2_31	17.98	199.03	15.85	6.77	39	40	-0.576265003	-0.798983436	0.901870726	-0.489186646	-0.320425201	-0.031352001
1225	2	497.0457392	9.222829996	65.46571429	99.55285714	79.43572613	-0.668626478	9	1.58647014	583.2012516	83.17745398	285.2052628	4572.225529	1.455045772	72.58397899	32	2_32	17.98	199.03	15.85	6.77	39	40	-0.576265003	-0.798983436	0.901870726	-0.489186646	-0.320425201	-0.031352001
1225	2	534.7436701	10.88198095	72.38285714	110.02	87.0053173	0.951512376	9	1.58647014	540.8233764	62.66533413	133.0978339	4660.340339	1.455045772	72.58397899	33	2_33	17.98	199.03	15.85	6.77	39	40	-0.576265003	-0.798983436	0.901870726	-0.489186646	-0.320425201	-0.031352001
1225	2	539.6947298	9.32552942	71.34571429	106.8885714	85.27514132	0.581198411	9	1.58647014	544.8604262	69.04760514	150.9917289	4626.457543	1.455045772	72.58397899	34	2_34	17.98	199.03	15.85	6.77	39	40	-0.576265003	-0.798983436	0.901870726	-0.489186646	-0.320425201	-0.031352001
1225	2	587.1555315	8.294775714	69.43	103.1925	82.31510384	-0.052345943	9	1.58647014	819.1727479	59.69756467	114.0232844	5139.588195	1.455045772	72.58397899	35	2_35	17.98	199.03	15.85	6.77	39	40	-0.576265003	-0.798983436	0.901870726	-0.489186646	-0.320425201	-0.031352001
1233	1	381.7855443	8.486274335	62.906	93.074	75.43322159	-1.525292707	8	1.58647014	264.4160418	179.8420825	677.2543723	4605.285772	1.576058659	61.25758637	25	1_25	74.9	241.04	35.07	4.37	84	274	-0.199330197	1.026002365	1.41831923	1.998160657	0.046857194	-0.305973994
1233	1	400.5112428	8.448922953	71.46371429	104.8922857	85.64888858	0.661192487	8	1.58647014	316.537169	113.5027619	536.0416628	4121.98283	1.576058659	61.25758637	26	1_26	74.9	241.04	35.07	4.37	84	274	-0.199330197	1.026002365	1.41831923	1.998160657	0.046857194	-0.305973994
1233	1	382.9177379	9.465318771	71.08057143	104.1825714	84.81121316	0.481902686	8	1.58647014	319.4224541	118.7604219	636.8776753	3882.904732	1.576058659	61.25758637	27	1_27	74.9	241.04	35.07	4.37	84	274	-0.199330197	1.026002365	1.41831923	1.998160657	0.046857194	-0.305973994
1233	1	376.7342756	7.359737241	74.20485714	107.6591429	88.41461144	1.253147187	8	1.58647014	272.8132195	105.9166442	723.4181866	3923.156272	1.576058659	61.25758637	28	1_28	74.9	241.04	35.07	4.37	84	274	-0.199330197	1.026002365	1.41831923	1.998160657	0.046857194	-0.305973994
1233	1	368.7001462	9.072405545	69.8	103.2594286	84.36386825	0.386156316	8	1.58647014	244.2416049	117.9886515	695.9022488	4451.880779	1.576058659	61.25758637	29	1_29	74.9	241.04	35.07	4.37	84	274	-0.199330197	1.026002365	1.41831923	1.998160657	0.046857194	-0.305973994
1233	1	388.993492	8.112009827	73.65971429	106.3682857	85.7838117	0.690070426	8	1.58647014	331.1424225	110.7852102	634.5958064	4235.019265	1.576058659	61.25758637	30	1_30	74.9	241.04	35.07	4.37	84	274	-0.199330197	1.026002365	1.41831923	1.998160657	0.046857194	-0.305973994
1233	1	385.1651369	8.912759515	72.81371429	104.3831429	85.46864463	0.622614417	8	1.58647014	293.3310003	162.1064231	569.1905919	4203.839371	1.576058659	61.25758637	31	1_31	74.9	241.04	35.07	4.37	84	274	-0.199330197	1.026002365	1.41831923	1.998160657	0.046857194	-0.305973994
1233	1	369.9783737	8.411037323	72.41771429	103.2517143	84.59286903	0.435169937	8	1.58647014	231.841189	179.0440931	653.3092588	4242.496237	1.576058659	61.25758637	32	1_32	74.9	241.04	35.07	4.37	84	274	-0.199330197	1.026002365	1.41831923	1.998160657	0.046857194	-0.305973994
1233	1	389.3769027	7.912401366	72.03971429	98.85714286	83.02913349	0.10047964	8	1.58647014	331.5229479	133.7169653	648.4414583	4060.258951	1.576058659	61.25758637	33	1_33	74.9	241.04	35.07	4.37	84	274	-0.199330197	1.026002365	1.41831923	1.998160657	0.046857194	-0.305973994
1233	1	383.8676224	10.04509524	62.01114286	93.506	74.7441812	-1.672769776	8	1.58647014	350.0982255	111.0174175	675.7295409	4189.358385	1.576058659	61.25758637	34	1_34	74.9	241.04	35.07	4.37	84	274	-0.199330197	1.026002365	1.41831923	1.998160657	0.046857194	-0.305973994
1233	1	353.54544	9.0946713	72.5945	105.2555	85.54345434	0.638626128	8	1.58647014	258.3196341	196.834734	845.1397656	4044.312456	1.576058659	61.25758637	35	1_35	74.9	241.04	35.07	4.37	84	274	-0.199330197	1.026002365	1.41831923	1.998160657	0.046857194	-0.305973994
1233	2	361.3143936	8.680861469	59.38	90.11666667	71.89764345	-2.282021492	9	1.58647014	257.0173502	210.8019999	624.7226632	4471.051584	1.323418779	69.09088489	24	2_24	22.46	88.24	26.53	3.8	300	300	1.609956873	1.228778566	-0.460122365	-0.293415109	-0.116336961	-0.371196717
1233	2	437.1183347	7.791008581	62.76142857	101.7671429	79.32729062	-0.691835207	9	1.58647014	312.3403136	106.8036147	347.4607665	3599.509838	1.323418779	69.09088489	25	2_25	22.46	88.24	26.53	3.8	300	300	1.609956873	1.228778566	-0.460122365	-0.293415109	-0.116336961	-0.371196717
1233	2	384.7753333	8.085347826	66.73285714	104.1414286	82.78017143	0.047193658	9	1.58647014	288.3691601	149.9268931	550.7685691	3950.11532	1.323418779	69.09088489	26	2_26	22.46	88.24	26.53	3.8	300	300	1.609956873	1.228778566	-0.460122365	-0.293415109	-0.116336961	-0.371196717
1233	2	405.8036924	8.486626831	58.99	92.78	72.82896698	-2.082687947	9	1.58647014	324.206777	107.5863605	465.2966644	3990.797141	1.323418779	69.09088489	27	2_27	22.46	88.24	26.53	3.8	300	300	1.609956873	1.228778566	-0.460122365	-0.293415109	-0.116336961	-0.371196717
1233	2	376.2981108	8.657671793	68.29	105.6857143	83.92984468	0.293261147	9	1.58647014	249.9732578	116.8784315	553.2589894	4151.013986	1.323418779	69.09088489	28	2_28	22.46	88.24	26.53	3.8	300	300	1.609956873	1.228778566	-0.460122365	-0.293415109	-0.116336961	-0.371196717
1233	2	392.2392399	8.476956936	72.95714286	108.4542857	87.79182966	1.119851619	9	1.58647014	261.302819	101.5293439	617.0993212	3823.237722	1.323418779	69.09088489	29	2_29	22.46	88.24	26.53	3.8	300	300	1.609956873	1.228778566	-0.460122365	-0.293415109	-0.116336961	-0.371196717
1233	2	418.4950359	9.28986611	71.85285714	107.0757143	85.41332249	0.610773678	9	1.58647014	329.0268188	127.9724585	373.1305424	4139.540952	1.323418779	69.09088489	30	2_30	22.46	88.24	26.53	3.8	300	300	1.609956873	1.228778566	-0.460122365	-0.293415109	-0.116336961	-0.371196717
1233	2	433.9630927	7.874477395	72.18285714	99.93857143	83.48102968	0.197200131	9	1.58647014	283.6769978	132.4696004	384.3361115	4267.377947	1.323418779	69.09088489	31	2_31	22.46	88.24	26.53	3.8	300	300	1.609956873	1.228778566	-0.460122365	-0.293415109	-0.116336961	-0.371196717
1233	2	445.9670786	9.447740421	65.46571429	99.55285714	79.43572613	-0.668626478	9	1.58647014	384.7670594	91.32588365	346.8123721	3924.217205	1.323418779	69.09088489	32	2_32	22.46	88.24	26.53	3.8	300	300	1.609956873	1.228778566	-0.460122365	-0.293415109	-0.116336961	-0.371196717
1233	2	386.8132744	8.589624191	72.38285714	110.02	87.0053173	0.951512376	9	1.58647014	317.9090767	160.7453271	483.4862336	3826.456695	1.323418779	69.09088489	33	2_33	22.46	88.24	26.53	3.8	300	300	1.609956873	1.228778566	-0.460122365	-0.293415109	-0.116336961	-0.371196717
1233	2	513.8254161	9.029581353	71.34571429	106.8885714	85.27514132	0.581198411	9	1.58647014	524.5446691	69.36420734	185.4776976	3959.303917	1.323418779	69.09088489	34	2_34	22.46	88.24	26.53	3.8	300	300	1.609956873	1.228778566	-0.460122365	-0.293415109	-0.116336961	-0.371196717
1233	2	549.8154083	9.103635682	69.43	103.1925	82.31510384	-0.052345943	9	1.58647014	679.91265	68.74508109	129.7352802	4209.485079	1.323418779	69.09088489	35	2_35	22.46	88.24	26.53	3.8	300	300	1.609956873	1.228778566	-0.460122365	-0.293415109	-0.116336961	-0.371196717
1274	1	365.2800764	7.213336386	62.906	93.074	75.43322159	-1.525292707	8	1.58647014	236.4979609	124.0544031	819.0780909	4114.458563	1.423154383	76.44817291	25	1_25	NA	NA	NA	NA	NA	12	NA	-1.017357805	NA	NA	NA	NA
1274	1	360.2675074	7.035248677	71.46371429	104.8922857	85.64888858	0.661192487	8	1.58647014	250.6399735	116.9268235	821.357884	3855.355701	1.423154383	76.44817291	26	1_26	NA	NA	NA	NA	NA	12	NA	-1.017357805	NA	NA	NA	NA
1274	1	398.7532623	7.653956902	71.08057143	104.1825714	84.81121316	0.481902686	8	1.58647014	339.1420477	117.2335163	558.7658964	4099.608378	1.423154383	76.44817291	27	1_27	NA	NA	NA	NA	NA	12	NA	-1.017357805	NA	NA	NA	NA
1274	1	391.6424042	8.156819264	74.20485714	107.6591429	88.41461144	1.253147187	8	1.58647014	359.8837688	116.4556578	597.9173693	4366.735022	1.423154383	76.44817291	28	1_28	NA	NA	NA	NA	NA	12	NA	-1.017357805	NA	NA	NA	NA
1274	1	369.5195416	9.044065944	69.8	103.2594286	84.36386825	0.386156316	8	1.58647014	268.5099735	107.0969921	730.3022934	3978.576298	1.423154383	76.44817291	29	1_29	NA	NA	NA	NA	NA	12	NA	-1.017357805	NA	NA	NA	NA
1274	1	426.5061948	10.42119059	73.65971429	106.3682857	85.7838117	0.690070426	8	1.58647014	430.4706895	99.38873538	488.7986067	5217.92074	1.423154383	76.44817291	30	1_30	NA	NA	NA	NA	NA	12	NA	-1.017357805	NA	NA	NA	NA
1274	1	452.2368818	8.361596158	72.81371429	104.3831429	85.46864463	0.622614417	8	1.58647014	499.5604086	96.04603621	362.6083497	4202.630949	1.423154383	76.44817291	31	1_31	NA	NA	NA	NA	NA	12	NA	-1.017357805	NA	NA	NA	NA
1274	1	425.0943978	8.739461587	72.41771429	103.2517143	84.59286903	0.435169937	8	1.58647014	427.4274969	153.6917718	445.2228108	4639.327167	1.423154383	76.44817291	32	1_32	NA	NA	NA	NA	NA	12	NA	-1.017357805	NA	NA	NA	NA
1274	1	421.7584826	8.137010555	72.03971429	98.85714286	83.02913349	0.10047964	8	1.58647014	395.2300469	129.8177498	626.7209481	4235.060384	1.423154383	76.44817291	33	1_33	NA	NA	NA	NA	NA	12	NA	-1.017357805	NA	NA	NA	NA
1274	1	423.7697745	8.294575336	60.158	89.498	72.40940113	-2.172488694	8	1.58647014	461.2110815	164.2738829	630.389827	4407.470954	1.423154383	76.44817291	34	1_34	NA	NA	NA	NA	NA	12	NA	-1.017357805	NA	NA	NA	NA
1274	2	364.8713411	7.749432395	59.38	90.11666667	71.89764345	-2.282021492	9	1.58647014	229.602791	121.22383	628.1257801	4557.471458	1.513082685	59.50416817	24	2_24	NA	NA	NA	NA	NA	NA	NA	NA	NA	NA	NA	NA
1274	2	439.71965	6.583878618	62.76142857	101.7671429	79.32729062	-0.691835207	9	1.58647014	255.8914493	93.65298127	370.4041995	4185.655529	1.513082685	59.50416817	25	2_25	NA	NA	NA	NA	NA	NA	NA	NA	NA	NA	NA	NA
1274	2	378.3077086	7.969749139	66.73285714	104.1414286	82.78017143	0.047193658	9	1.58647014	256.961075	155.9401682	562.57084	3358.122924	1.513082685	59.50416817	26	2_26	NA	NA	NA	NA	NA	NA	NA	NA	NA	NA	NA	NA
1274	2	459.0637969	8.588353233	58.99	92.78	72.82896698	-2.082687947	9	1.58647014	384.1884635	72.35219765	348.8245431	4188.452496	1.513082685	59.50416817	27	2_27	NA	NA	NA	NA	NA	NA	NA	NA	NA	NA	NA	NA
1274	2	394.5955786	7.085537747	68.29	105.6857143	83.92984468	0.293261147	9	1.58647014	184.0976004	136.6357481	529.6860458	3746.439783	1.513082685	59.50416817	28	2_28	NA	NA	NA	NA	NA	NA	NA	NA	NA	NA	NA	NA
1274	2	360.6449358	9.705855565	72.95714286	108.4542857	87.79182966	1.119851619	9	1.58647014	282.8424072	122.975135	735.5983437	3546.98011	1.513082685	59.50416817	29	2_29	NA	NA	NA	NA	NA	NA	NA	NA	NA	NA	NA	NA
1274	2	352.4463301	8.367676892	71.85285714	107.0757143	85.41332249	0.610773678	9	1.58647014	213.1549951	158.7645072	756.8632496	3523.069467	1.513082685	59.50416817	30	2_30	NA	NA	NA	NA	NA	NA	NA	NA	NA	NA	NA	NA
1274	2	386.0279333	7.782586992	72.18285714	99.93857143	83.48102968	0.197200131	9	1.58647014	299.4738977	146.0632957	550.7549244	4173.48595	1.513082685	59.50416817	31	2_31	NA	NA	NA	NA	NA	NA	NA	NA	NA	NA	NA	NA
1274	2	392.4836772	10.03450462	65.46571429	99.55285714	79.43572613	-0.668626478	9	1.58647014	319.3248904	112.202645	578.6732931	4426.274953	1.513082685	59.50416817	32	2_32	NA	NA	NA	NA	NA	NA	NA	NA	NA	NA	NA	NA
1274	2	365.2194171	9.309539976	72.38285714	110.02	87.0053173	0.951512376	9	1.58647014	241.3945905	135.2022628	641.8699938	3788.31019	1.513082685	59.50416817	33	2_33	NA	NA	NA	NA	NA	NA	NA	NA	NA	NA	NA	NA
1274	2	351.4162732	9.140216275	71.34571429	106.8885714	85.27514132	0.581198411	9	1.58647014	231.5173328	144.951592	755.1214146	3792.944802	1.513082685	59.50416817	34	2_34	NA	NA	NA	NA	NA	NA	NA	NA	NA	NA	NA	NA
1274	2	365.7702127	8.9543652	69.43	103.1925	82.31510384	-0.052345943	9	1.58647014	237.7275299	149.6505435	673.9082243	4062.267003	1.513082685	59.50416817	35	2_35	NA	NA	NA	NA	NA	NA	NA	NA	NA	NA	NA	NA
1280	1	365.4145491	8.508637085	62.906	93.074	75.43322159	-1.525292707	8	1.58647014	243.1931787	127.8130821	817.8110077	4757.673461	1.187120586	58.44516071	25	1_25	22.9	63.56	31.53	2.64	147	209	0.328378532	0.519061865	-0.763525104	-0.274187547	-0.020790032	-0.503930681
1280	1	379.0775883	7.474887865	71.46371429	104.8922857	85.64888858	0.661192487	8	1.58647014	293.0414755	149.5887285	713.8188512	4346.845688	1.187120586	58.44516071	26	1_26	22.9	63.56	31.53	2.64	147	209	0.328378532	0.519061865	-0.763525104	-0.274187547	-0.020790032	-0.503930681
1280	1	354.4798949	10.65424001	71.08057143	104.1825714	84.81121316	0.481902686	8	1.58647014	271.3691171	102.7998523	849.3652718	3876.413415	1.187120586	58.44516071	27	1_27	22.9	63.56	31.53	2.64	147	209	0.328378532	0.519061865	-0.763525104	-0.274187547	-0.020790032	-0.503930681
1280	1	375.2707913	8.198089539	74.20485714	107.6591429	88.41461144	1.253147187	8	1.58647014	274.6338784	133.2332191	711.6890606	4485.707144	1.187120586	58.44516071	28	1_28	22.9	63.56	31.53	2.64	147	209	0.328378532	0.519061865	-0.763525104	-0.274187547	-0.020790032	-0.503930681
1280	1	354.7511381	10.27455831	69.8	103.2594286	84.36386825	0.386156316	8	1.58647014	246.8007068	127.8056745	805.9313569	4063.947789	1.187120586	58.44516071	29	1_29	22.9	63.56	31.53	2.64	147	209	0.328378532	0.519061865	-0.763525104	-0.274187547	-0.020790032	-0.503930681
1280	1	340.198656	10.07679401	73.65971429	106.3682857	85.7838117	0.690070426	8	1.58647014	236.7053882	179.9750362	884.2522588	4264.938037	1.187120586	58.44516071	30	1_30	22.9	63.56	31.53	2.64	147	209	0.328378532	0.519061865	-0.763525104	-0.274187547	-0.020790032	-0.503930681
1280	1	421.3578457	9.853873106	72.81371429	104.3831429	85.46864463	0.622614417	8	1.58647014	368.5745439	143.6645656	435.6973699	4498.944095	1.187120586	58.44516071	31	1_31	22.9	63.56	31.53	2.64	147	209	0.328378532	0.519061865	-0.763525104	-0.274187547	-0.020790032	-0.503930681
1280	1	395.4357073	9.296373503	72.41771429	103.2517143	84.59286903	0.435169937	8	1.58647014	277.4081134	130.9796707	510.5677951	4333.987801	1.187120586	58.44516071	32	1_32	22.9	63.56	31.53	2.64	147	209	0.328378532	0.519061865	-0.763525104	-0.274187547	-0.020790032	-0.503930681
1280	1	377.2347521	8.839617156	76.613	104.099	87.54517622	1.067059754	8	1.58647014	274.3841442	141.5536444	710.4284438	4494.697107	1.187120586	58.44516071	33	1_33	22.9	63.56	31.53	2.64	147	209	0.328378532	0.519061865	-0.763525104	-0.274187547	-0.020790032	-0.503930681
1280	2	334.1066394	15.07823695	59.38	90.11666667	71.89764345	-2.282021492	9	1.58647014	335.2144031	101.4540534	1020.423094	3571.774609	1.532686124	84.75507537	24	2_24	19.1	225.47	14.01	3.94	21	19	-0.727038925	-0.962764213	1.226909966	-0.440243762	-0.355586471	-0.355177101
1280	2	374.8271136	8.89985124	62.76142857	101.7671429	79.32729062	-0.691835207	9	1.58647014	242.7773783	140.9998323	495.6890303	3933.267952	1.532686124	84.75507537	25	2_25	19.1	225.47	14.01	3.94	21	19	-0.727038925	-0.962764213	1.226909966	-0.440243762	-0.355586471	-0.355177101
1280	2	400.6973586	9.689156979	66.73285714	104.1414286	82.78017143	0.047193658	9	1.58647014	310.6318992	257.6173325	372.2220864	3995.837898	1.532686124	84.75507537	26	2_26	19.1	225.47	14.01	3.94	21	19	-0.727038925	-0.962764213	1.226909966	-0.440243762	-0.355586471	-0.355177101
1280	2	429.9405724	9.601271591	58.99	92.78	72.82896698	-2.082687947	9	1.58647014	288.4689296	86.29361474	398.8312785	3990.469503	1.532686124	84.75507537	27	2_27	19.1	225.47	14.01	3.94	21	19	-0.727038925	-0.962764213	1.226909966	-0.440243762	-0.355586471	-0.355177101
1280	2	429.5011588	10.45995347	68.29	105.6857143	83.92984468	0.293261147	9	1.58647014	277.4891367	188.1880885	423.0262108	4060.039103	1.532686124	84.75507537	28	2_28	19.1	225.47	14.01	3.94	21	19	-0.727038925	-0.962764213	1.226909966	-0.440243762	-0.355586471	-0.355177101
1280	2	362.0296269	12.11791331	72.95714286	108.4542857	87.79182966	1.119851619	9	1.58647014	295.3403722	158.3058348	733.8604611	3476.662389	1.532686124	84.75507537	29	2_29	19.1	225.47	14.01	3.94	21	19	-0.727038925	-0.962764213	1.226909966	-0.440243762	-0.355586471	-0.355177101
1280	2	347.3351171	11.681774	71.85285714	107.0757143	85.41332249	0.610773678	9	1.58647014	247.4590369	151.0427578	842.7970368	3815.138172	1.532686124	84.75507537	30	2_30	19.1	225.47	14.01	3.94	21	19	-0.727038925	-0.962764213	1.226909966	-0.440243762	-0.355586471	-0.355177101
1280	2	448.3585416	10.22723164	72.18285714	99.93857143	83.48102968	0.197200131	9	1.58647014	436.8224819	117.062359	362.2007216	4751.687039	1.532686124	84.75507537	31	2_31	19.1	225.47	14.01	3.94	21	19	-0.727038925	-0.962764213	1.226909966	-0.440243762	-0.355586471	-0.355177101
1280	2	478.8961502	8.869525758	65.46571429	99.55285714	79.43572613	-0.668626478	9	1.58647014	453.72484	93.06359021	252.6122695	4515.288247	1.532686124	84.75507537	32	2_32	19.1	225.47	14.01	3.94	21	19	-0.727038925	-0.962764213	1.226909966	-0.440243762	-0.355586471	-0.355177101
1280	2	483.1296076	9.770917723	72.38285714	110.02	87.0053173	0.951512376	9	1.58647014	481.6243209	110.6572225	209.970139	4517.975088	1.532686124	84.75507537	33	2_33	19.1	225.47	14.01	3.94	21	19	-0.727038925	-0.962764213	1.226909966	-0.440243762	-0.355586471	-0.355177101
1280	2	404.3714605	8.885977642	71.34571429	106.8885714	85.27514132	0.581198411	9	1.58647014	292.8705387	117.9125881	505.0373991	4010.982798	1.532686124	84.75507537	34	2_34	19.1	225.47	14.01	3.94	21	19	-0.727038925	-0.962764213	1.226909966	-0.440243762	-0.355586471	-0.355177101
1280	2	419.9817643	8.602360055	69.43	103.1925	82.31510384	-0.052345943	9	1.58647014	357.0266301	98.77157586	529.4180963	5151.873479	1.532686124	84.75507537	35	2_35	19.1	225.47	14.01	3.94	21	19	-0.727038925	-0.962764213	1.226909966	-0.440243762	-0.355586471	-0.355177101
3018	1	383.1327322	10.15107974	62.906	93.074	75.43322159	-1.525292707	7	1.064604962	330.381351	116.6491969	656.9301248	4363.702898	1.411515316	63.99426202	25	1_25	21.39	120.89	58.92	3.7	13	13	-0.794049558	-1.00955872	-0.058740702	-0.340173043	0.502616045	-0.382639301
3018	1	409.0991551	8.176596902	71.46371429	104.8922857	85.64888858	0.661192487	7	1.064604962	416.6385848	96.38685443	499.1279122	4097.909123	1.411515316	63.99426202	26	1_26	21.39	120.89	58.92	3.7	13	13	-0.794049558	-1.00955872	-0.058740702	-0.340173043	0.502616045	-0.382639301
3018	1	393.0047699	8.921522332	71.08057143	104.1825714	84.81121316	0.481902686	7	1.064604962	272.0440621	144.4671043	482.8247247	3905.401552	1.411515316	63.99426202	27	1_27	21.39	120.89	58.92	3.7	13	13	-0.794049558	-1.00955872	-0.058740702	-0.340173043	0.502616045	-0.382639301
3018	1	386.8081473	10.04808368	74.20485714	107.6591429	88.41461144	1.253147187	7	1.064604962	332.7858098	83.22185669	607.2673119	3558.214375	1.411515316	63.99426202	28	1_28	21.39	120.89	58.92	3.7	13	13	-0.794049558	-1.00955872	-0.058740702	-0.340173043	0.502616045	-0.382639301
3018	1	368.3666265	8.688470071	69.8	103.2594286	84.36386825	0.386156316	7	1.064604962	273.3135928	105.2457442	741.4521232	3865.989785	1.411515316	63.99426202	29	1_29	21.39	120.89	58.92	3.7	13	13	-0.794049558	-1.00955872	-0.058740702	-0.340173043	0.502616045	-0.382639301
3018	1	408.6663974	10.29612482	73.65971429	106.3682857	85.7838117	0.690070426	7	1.064604962	361.3715902	200.8401243	471.9830656	4087.868653	1.411515316	63.99426202	30	1_30	21.39	120.89	58.92	3.7	13	13	-0.794049558	-1.00955872	-0.058740702	-0.340173043	0.502616045	-0.382639301
3018	1	401.9427818	9.146507563	72.81371429	104.3831429	85.46864463	0.622614417	7	1.064604962	334.8021158	122.9967288	421.1243484	3721.860804	1.411515316	63.99426202	31	1_31	21.39	120.89	58.92	3.7	13	13	-0.794049558	-1.00955872	-0.058740702	-0.340173043	0.502616045	-0.382639301
3018	1	369.2201083	8.614542538	72.41771429	103.2517143	84.59286903	0.435169937	7	1.064604962	208.8514803	139.2701867	623.5477727	3626.021254	1.411515316	63.99426202	32	1_32	21.39	120.89	58.92	3.7	13	13	-0.794049558	-1.00955872	-0.058740702	-0.340173043	0.502616045	-0.382639301
3018	1	379.8496832	8.980135391	72.03971429	98.85714286	83.02913349	0.10047964	7	1.064604962	340.302221	122.063124	688.7499308	3903.449504	1.411515316	63.99426202	33	1_33	21.39	120.89	58.92	3.7	13	13	-0.794049558	-1.00955872	-0.058740702	-0.340173043	0.502616045	-0.382639301
3018	1	453.1677721	8.957250764	62.01114286	93.506	74.7441812	-1.672769776	7	1.064604962	479.9307908	101.8717555	414.394587	4632.459626	1.411515316	63.99426202	34	1_34	21.39	120.89	58.92	3.7	13	13	-0.794049558	-1.00955872	-0.058740702	-0.340173043	0.502616045	-0.382639301
3018	1	365.5560351	8.627416253	72.5945	105.2555	85.54345434	0.638626128	7	1.064604962	302.3286745	151.0513951	776.0276067	3659.537964	1.411515316	63.99426202	35	1_35	21.39	120.89	58.92	3.7	13	13	-0.794049558	-1.00955872	-0.058740702	-0.340173043	0.502616045	-0.382639301
3018	2	353.7081741	7.509301276	59.38	90.11666667	71.89764345	-2.282021492	8	1.064604962	174.7448707	145.9986689	707.3366592	4392.758082	1.586921672	71.57867586	24	2_24	19.51	214.06	5.64	4.57	48	16	-0.500878042	-0.986161466	1.086641519	-0.42232717	-0.51553203	-0.283088828
3018	2	415.2831738	7.919644414	62.76142857	101.7671429	79.32729062	-0.691835207	8	1.064604962	268.8308173	133.2059198	414.6860709	3734.2686	1.586921672	71.57867586	25	2_25	19.51	214.06	5.64	4.57	48	16	-0.500878042	-0.986161466	1.086641519	-0.42232717	-0.51553203	-0.283088828
3018	2	385.0106214	9.123132075	66.73285714	104.1414286	82.78017143	0.047193658	8	1.064604962	249.5703003	187.4548773	366.2908627	3645.683068	1.586921672	71.57867586	26	2_26	19.51	214.06	5.64	4.57	48	16	-0.500878042	-0.986161466	1.086641519	-0.42232717	-0.51553203	-0.283088828
3018	2	437.6753603	9.118961535	58.99	92.78	72.82896698	-2.082687947	8	1.064604962	365.190321	135.0040307	352.7008838	3614.797298	1.586921672	71.57867586	27	2_27	19.51	214.06	5.64	4.57	48	16	-0.500878042	-0.986161466	1.086641519	-0.42232717	-0.51553203	-0.283088828
3018	2	389.2819222	9.648725107	68.29	105.6857143	83.92984468	0.293261147	8	1.064604962	280.46115	130.9759021	463.1376979	4080.119136	1.586921672	71.57867586	28	2_28	19.51	214.06	5.64	4.57	48	16	-0.500878042	-0.986161466	1.086641519	-0.42232717	-0.51553203	-0.283088828
3018	2	355.1358712	11.09308313	72.95714286	108.4542857	87.79182966	1.119851619	8	1.064604962	234.5531115	100.8271019	703.0671115	3476.557594	1.586921672	71.57867586	29	2_29	19.51	214.06	5.64	4.57	48	16	-0.500878042	-0.986161466	1.086641519	-0.42232717	-0.51553203	-0.283088828
3018	2	364.1319311	10.35536827	71.85285714	107.0757143	85.41332249	0.610773678	8	1.064604962	250.1836416	128.1580354	620.6137284	3914.032157	1.586921672	71.57867586	30	2_30	19.51	214.06	5.64	4.57	48	16	-0.500878042	-0.986161466	1.086641519	-0.42232717	-0.51553203	-0.283088828
3018	2	421.8277437	9.714752175	72.18285714	99.93857143	83.48102968	0.197200131	8	1.064604962	360.600083	140.1342048	390.077319	4230.244163	1.586921672	71.57867586	31	2_31	19.51	214.06	5.64	4.57	48	16	-0.500878042	-0.986161466	1.086641519	-0.42232717	-0.51553203	-0.283088828
3018	2	486.874491	10.7674045	65.46571429	99.55285714	79.43572613	-0.668626478	8	1.064604962	512.7998352	138.2961569	197.8171496	4359.010745	1.586921672	71.57867586	32	2_32	19.51	214.06	5.64	4.57	48	16	-0.500878042	-0.986161466	1.086641519	-0.42232717	-0.51553203	-0.283088828
3018	2	487.2409933	9.104518465	72.38285714	110.02	87.0053173	0.951512376	8	1.064604962	446.8158634	85.2982453	244.2209187	4543.238681	1.586921672	71.57867586	33	2_33	19.51	214.06	5.64	4.57	48	16	-0.500878042	-0.986161466	1.086641519	-0.42232717	-0.51553203	-0.283088828
3018	2	539.8716708	9.899243807	71.34571429	106.8885714	85.27514132	0.581198411	8	1.064604962	529.0445397	72.82824239	167.3592646	4492.620376	1.586921672	71.57867586	34	2_34	19.51	214.06	5.64	4.57	48	16	-0.500878042	-0.986161466	1.086641519	-0.42232717	-0.51553203	-0.283088828
3018	2	478.6979856	10.8746917	69.43	103.1925	82.31510384	-0.052345943	8	1.064604962	460.8370292	111.3498876	159.588646	4094.394236	1.586921672	71.57867586	35	2_35	19.51	214.06	5.64	4.57	48	16	-0.500878042	-0.986161466	1.086641519	-0.42232717	-0.51553203	-0.283088828
3020	1	373.2316237	7.706769796	62.906	93.074	75.43322159	-1.525292707	7	1.064604962	271.3572765	144.348994	758.473362	4421.26611	1.646374253	73.23971459	25	1_25	43.51	55.32	44.74	3.04	300	NA	1.609956873	NA	-0.864823263	0.626448924	0.231644955	-0.458160349
3020	1	406.2260866	8.043584813	71.46371429	104.8922857	85.64888858	0.661192487	7	1.064604962	349.4869265	109.1006406	509.4423705	4114.261893	1.646374253	73.23971459	26	1_26	43.51	55.32	44.74	3.04	300	NA	1.609956873	NA	-0.864823263	0.626448924	0.231644955	-0.458160349
3020	1	390.7929153	9.902044995	71.08057143	104.1825714	84.81121316	0.481902686	7	1.064604962	311.7541245	111.2899382	594.8873047	4285.355442	1.646374253	73.23971459	27	1_27	43.51	55.32	44.74	3.04	300	NA	1.609956873	NA	-0.864823263	0.626448924	0.231644955	-0.458160349
3020	1	388.6827621	9.308719281	74.20485714	107.6591429	88.41461144	1.253147187	7	1.064604962	384.07045	70.9170678	674.3298622	3893.660785	1.646374253	73.23971459	28	1_28	43.51	55.32	44.74	3.04	300	NA	1.609956873	NA	-0.864823263	0.626448924	0.231644955	-0.458160349
3020	1	400.8888671	7.86060447	69.8	103.2594286	84.36386825	0.386156316	7	1.064604962	361.6855854	150.4317228	549.4371567	4506.16259	1.646374253	73.23971459	29	1_29	43.51	55.32	44.74	3.04	300	NA	1.609956873	NA	-0.864823263	0.626448924	0.231644955	-0.458160349
3020	1	426.6355688	9.699982461	73.65971429	106.3682857	85.7838117	0.690070426	7	1.064604962	391.6855678	102.9790185	407.9224746	5247.639366	1.646374253	73.23971459	30	1_30	43.51	55.32	44.74	3.04	300	NA	1.609956873	NA	-0.864823263	0.626448924	0.231644955	-0.458160349
3020	1	443.830004	9.646539389	72.81371429	104.3831429	85.46864463	0.622614417	7	1.064604962	419.5061744	111.4281787	383.383933	4573.661778	1.646374253	73.23971459	31	1_31	43.51	55.32	44.74	3.04	300	NA	1.609956873	NA	-0.864823263	0.626448924	0.231644955	-0.458160349
3020	1	412.4086737	9.709948148	72.41771429	103.2517143	84.59286903	0.435169937	7	1.064604962	303.6364926	127.0475098	418.174856	3784.44625	1.646374253	73.23971459	32	1_32	43.51	55.32	44.74	3.04	300	NA	1.609956873	NA	-0.864823263	0.626448924	0.231644955	-0.458160349
3020	1	448.0026454	9.952901485	72.03971429	98.85714286	83.02913349	0.10047964	7	1.064604962	428.1826165	96.14232443	411.0947422	4250.870837	1.646374253	73.23971459	33	1_33	43.51	55.32	44.74	3.04	300	NA	1.609956873	NA	-0.864823263	0.626448924	0.231644955	-0.458160349
3020	1	410.844081	9.690566399	61.187	88.556	72.76577263	-2.096213594	7	1.064604962	359.1667409	165.8592753	502.6742088	4114.340446	1.646374253	73.23971459	34	1_34	43.51	55.32	44.74	3.04	300	NA	1.609956873	NA	-0.864823263	0.626448924	0.231644955	-0.458160349
3020	2	338.6868729	13.88181223	59.38	90.11666667	71.89764345	-2.282021492	8	1.064604962	335.755272	90.745624	1002.695343	4033.943542	1.511077399	56.2458275	24	2_24	22.19	194.41	4.2	5.61	13	300	-0.794049558	1.228778566	0.845074914	-0.30521384	-0.543049546	-0.164085964
3020	2	403.5767749	8.750517519	62.76142857	101.7671429	79.32729062	-0.691835207	8	1.064604962	313.7180106	116.2147887	460.5107304	4124.530735	1.511077399	56.2458275	25	2_25	22.19	194.41	4.2	5.61	13	300	-0.794049558	1.228778566	0.845074914	-0.30521384	-0.543049546	-0.164085964
3020	2	405.5955521	9.257750017	66.73285714	104.1414286	82.78017143	0.047193658	8	1.064604962	334.3375126	172.5270366	379.8232617	3832.709526	1.511077399	56.2458275	26	2_26	22.19	194.41	4.2	5.61	13	300	-0.794049558	1.228778566	0.845074914	-0.30521384	-0.543049546	-0.164085964
3020	2	448.2701558	9.260175474	58.99	92.78	72.82896698	-2.082687947	8	1.064604962	332.8367597	89.78228367	357.8261378	4708.480452	1.511077399	56.2458275	27	2_27	22.19	194.41	4.2	5.61	13	300	-0.794049558	1.228778566	0.845074914	-0.30521384	-0.543049546	-0.164085964
3020	2	395.9260783	8.214095291	68.29	105.6857143	83.92984468	0.293261147	8	1.064604962	254.5317103	121.3253444	507.6489266	4013.224698	1.511077399	56.2458275	28	2_28	22.19	194.41	4.2	5.61	13	300	-0.794049558	1.228778566	0.845074914	-0.30521384	-0.543049546	-0.164085964
3020	2	386.9552881	8.951755967	72.95714286	108.4542857	87.79182966	1.119851619	8	1.064604962	256.0163032	118.461814	433.2137758	4177.17968	1.511077399	56.2458275	29	2_29	22.19	194.41	4.2	5.61	13	300	-0.794049558	1.228778566	0.845074914	-0.30521384	-0.543049546	-0.164085964
3020	2	395.7648337	9.001904843	71.85285714	107.0757143	85.41332249	0.610773678	8	1.064604962	298.62745	106.6733712	398.2474318	4014.140009	1.511077399	56.2458275	30	2_30	22.19	194.41	4.2	5.61	13	300	-0.794049558	1.228778566	0.845074914	-0.30521384	-0.543049546	-0.164085964
3020	2	426.7378812	10.38126637	72.18285714	99.93857143	83.48102968	0.197200131	8	1.064604962	325.4593721	102.7137525	411.1996144	4289.597986	1.511077399	56.2458275	31	2_31	22.19	194.41	4.2	5.61	13	300	-0.794049558	1.228778566	0.845074914	-0.30521384	-0.543049546	-0.164085964
3020	2	500.6024442	10.78546358	65.46571429	99.55285714	79.43572613	-0.668626478	8	1.064604962	548.684212	95.6301999	148.4280634	4466.645366	1.511077399	56.2458275	32	2_32	22.19	194.41	4.2	5.61	13	300	-0.794049558	1.228778566	0.845074914	-0.30521384	-0.543049546	-0.164085964
3020	2	411.3513627	7.441407009	72.38285714	110.02	87.0053173	0.951512376	8	1.064604962	329.6054097	140.3251827	475.706576	4092.914965	1.511077399	56.2458275	33	2_33	22.19	194.41	4.2	5.61	13	300	-0.794049558	1.228778566	0.845074914	-0.30521384	-0.543049546	-0.164085964
3020	2	477.1188079	9.901232168	71.94	108.195	86.07446426	0.752279533	8	1.064604962	397.2340271	67.92148366	265.9375639	4544.825459	1.511077399	56.2458275	34	2_34	22.19	194.41	4.2	5.61	13	300	-0.794049558	1.228778566	0.845074914	-0.30521384	-0.543049546	-0.164085964
3026	1	377.0040406	8.801926175	62.906	93.074	75.43322159	-1.525292707	7	1.064604962	243.6123394	163.1474012	681.2422282	3793.243201	1.444351646	63.99853304	25	1_25	25.66	188.99	4.97	2.1	96	NA	-0.098814248	NA	0.778444328	-0.153578296	-0.528335319	-0.56572063
3026	1	395.9083223	7.401036256	71.46371429	104.8922857	85.64888858	0.661192487	7	1.064604962	319.0407434	110.6470011	569.3605399	4181.954361	1.444351646	63.99853304	26	1_26	25.66	188.99	4.97	2.1	96	NA	-0.098814248	NA	0.778444328	-0.153578296	-0.528335319	-0.56572063
3026	1	373.7091331	9.194928185	71.08057143	104.1825714	84.81121316	0.481902686	7	1.064604962	289.6271284	150.2198544	684.3416057	4035.54678	1.444351646	63.99853304	27	1_27	25.66	188.99	4.97	2.1	96	NA	-0.098814248	NA	0.778444328	-0.153578296	-0.528335319	-0.56572063
3026	1	374.8762876	8.755046102	74.20485714	107.6591429	88.41461144	1.253147187	7	1.064604962	327.0440013	103.3148067	740.8851298	4028.571692	1.444351646	63.99853304	28	1_28	25.66	188.99	4.97	2.1	96	NA	-0.098814248	NA	0.778444328	-0.153578296	-0.528335319	-0.56572063
3026	1	367.973476	8.287893459	69.8	103.2594286	84.36386825	0.386156316	7	1.064604962	261.4296964	147.8630895	719.9783152	4263.354896	1.444351646	63.99853304	29	1_29	25.66	188.99	4.97	2.1	96	NA	-0.098814248	NA	0.778444328	-0.153578296	-0.528335319	-0.56572063
3026	1	354.3557654	8.310662091	73.65971429	106.3682857	85.7838117	0.690070426	7	1.064604962	289.1935339	169.7705288	835.1734821	4433.58732	1.444351646	63.99853304	30	1_30	25.66	188.99	4.97	2.1	96	NA	-0.098814248	NA	0.778444328	-0.153578296	-0.528335319	-0.56572063
3026	1	391.7771805	9.508308366	72.81371429	104.3831429	85.46864463	0.622614417	7	1.064604962	307.8523753	149.2345468	521.2016759	4544.953821	1.444351646	63.99853304	31	1_31	25.66	188.99	4.97	2.1	96	NA	-0.098814248	NA	0.778444328	-0.153578296	-0.528335319	-0.56572063
3026	1	368.2522642	8.779540856	72.41771429	103.2517143	84.59286903	0.435169937	7	1.064604962	237.2544614	171.2962466	614.551139	4174.222564	1.444351646	63.99853304	32	1_32	25.66	188.99	4.97	2.1	96	NA	-0.098814248	NA	0.778444328	-0.153578296	-0.528335319	-0.56572063
3026	1	385.1122105	8.334060206	72.03971429	98.85714286	83.02913349	0.10047964	7	1.064604962	337.6674161	122.7689616	682.7155535	4548.966795	1.444351646	63.99853304	33	1_33	25.66	188.99	4.97	2.1	96	NA	-0.098814248	NA	0.778444328	-0.153578296	-0.528335319	-0.56572063
3026	1	365.0481171	10.28533129	62.01114286	93.506	74.7441812	-1.672769776	7	1.064604962	313.5850075	121.495824	792.1458745	4933.918144	1.444351646	63.99853304	34	1_34	25.66	188.99	4.97	2.1	96	NA	-0.098814248	NA	0.778444328	-0.153578296	-0.528335319	-0.56572063
3026	1	385.4814738	10.25298671	72.5945	105.2555	85.54345434	0.638626128	7	1.064604962	364.7083682	143.0873772	667.151447	4144.312704	1.444351646	63.99853304	35	1_35	25.66	188.99	4.97	2.1	96	NA	-0.098814248	NA	0.778444328	-0.153578296	-0.528335319	-0.56572063
3026	2	374.4943941	7.71794626	59.38	90.11666667	71.89764345	-2.282021492	8	1.064604962	228.7818774	126.4890207	638.1076681	4448.980849	1.307426145	62.86383817	24	2_24	15.95	130.96	4.3	14.38	21	45	-0.727038925	-0.759988012	0.0650545	-0.577895624	-0.541138607	0.839428571
3026	2	439.6195668	7.346519365	62.76142857	101.7671429	79.32729062	-0.691835207	8	1.064604962	227.7261778	89.42316791	443.9380644	4086.677768	1.307426145	62.86383817	25	2_25	15.95	130.96	4.3	14.38	21	45	-0.727038925	-0.759988012	0.0650545	-0.577895624	-0.541138607	0.839428571
3026	2	443.827628	7.914114083	66.73285714	104.1414286	82.78017143	0.047193658	8	1.064604962	198.6288414	111.9968829	382.6049672	3778.380708	1.307426145	62.86383817	26	2_26	15.95	130.96	4.3	14.38	21	45	-0.727038925	-0.759988012	0.0650545	-0.577895624	-0.541138607	0.839428571
3026	2	499.6270413	10.80386984	58.99	92.78	72.82896698	-2.082687947	8	1.064604962	430.0788588	71.05151114	176.8795399	4250.690709	1.307426145	62.86383817	27	2_27	15.95	130.96	4.3	14.38	21	45	-0.727038925	-0.759988012	0.0650545	-0.577895624	-0.541138607	0.839428571
3026	2	382.9587424	8.298117105	68.29	105.6857143	83.92984468	0.293261147	8	1.064604962	203.5930584	126.5646395	541.5817236	4451.601923	1.307426145	62.86383817	28	2_28	15.95	130.96	4.3	14.38	21	45	-0.727038925	-0.759988012	0.0650545	-0.577895624	-0.541138607	0.839428571
3026	2	347.639943	9.531051714	72.95714286	108.4542857	87.79182966	1.119851619	8	1.064604962	252.1104521	128.300297	840.4414566	3565.687196	1.307426145	62.86383817	29	2_29	15.95	130.96	4.3	14.38	21	45	-0.727038925	-0.759988012	0.0650545	-0.577895624	-0.541138607	0.839428571
3026	2	354.2984055	11.54455363	71.85285714	107.0757143	85.41332249	0.610773678	8	1.064604962	282.6309564	144.8810486	838.6541199	3702.23016	1.307426145	62.86383817	30	2_30	15.95	130.96	4.3	14.38	21	45	-0.727038925	-0.759988012	0.0650545	-0.577895624	-0.541138607	0.839428571
3026	2	430.1286988	9.653899986	72.18285714	99.93857143	83.48102968	0.197200131	8	1.064604962	370.8455058	105.1006515	407.5101359	4532.122479	1.307426145	62.86383817	31	2_31	15.95	130.96	4.3	14.38	21	45	-0.727038925	-0.759988012	0.0650545	-0.577895624	-0.541138607	0.839428571
3026	2	441.3787823	10.43149203	65.46571429	99.55285714	79.43572613	-0.668626478	8	1.064604962	385.8227548	67.39310043	400.4952043	4033.231751	1.307426145	62.86383817	32	2_32	15.95	130.96	4.3	14.38	21	45	-0.727038925	-0.759988012	0.0650545	-0.577895624	-0.541138607	0.839428571
3026	2	500.6398204	10.82617728	72.38285714	110.02	87.0053173	0.951512376	8	1.064604962	489.7723208	56.42573676	148.8183595	4529.060814	1.307426145	62.86383817	33	2_33	15.95	130.96	4.3	14.38	21	45	-0.727038925	-0.759988012	0.0650545	-0.577895624	-0.541138607	0.839428571
3026	2	458.7552186	10.52234166	71.34571429	106.8885714	85.27514132	0.581198411	8	1.064604962	418.3367721	141.7160651	202.2673776	4221.782458	1.307426145	62.86383817	34	2_34	15.95	130.96	4.3	14.38	21	45	-0.727038925	-0.759988012	0.0650545	-0.577895624	-0.541138607	0.839428571
3026	2	485.8835682	11.79018299	69.43	103.1925	82.31510384	-0.052345943	8	1.064604962	463.4687487	123.2537254	141.0135678	4303.14027	1.307426145	62.86383817	35	2_35	15.95	130.96	4.3	14.38	21	45	-0.727038925	-0.759988012	0.0650545	-0.577895624	-0.541138607	0.839428571
3031	1	363.6282657	7.992154954	62.906	93.074	75.43322159	-1.525292707	7	1.064604962	225.5475373	99.75656574	836.8977458	3886.219796	1.662539316	74.09669042	25	1_25	29.1	96.19	5.81	3.7	21	300	-0.727038925	1.228778566	-0.362389311	-0.003253723	-0.512283435	-0.382639301
3031	1	404.6193157	7.529006858	71.46371429	104.8922857	85.64888858	0.661192487	7	1.064604962	356.5141978	94.72132593	537.3775795	4091.358691	1.662539316	74.09669042	26	1_26	29.1	96.19	5.81	3.7	21	300	-0.727038925	1.228778566	-0.362389311	-0.003253723	-0.512283435	-0.382639301
3031	1	378.1912692	8.368380882	71.08057143	104.1825714	84.81121316	0.481902686	7	1.064604962	261.732275	151.9636355	670.730374	3819.616684	1.662539316	74.09669042	27	1_27	29.1	96.19	5.81	3.7	21	300	-0.727038925	1.228778566	-0.362389311	-0.003253723	-0.512283435	-0.382639301
3031	1	393.001845	8.701079197	74.20485714	107.6591429	88.41461144	1.253147187	7	1.064604962	306.1937359	125.9312731	580.5478614	4143.564878	1.662539316	74.09669042	28	1_28	29.1	96.19	5.81	3.7	21	300	-0.727038925	1.228778566	-0.362389311	-0.003253723	-0.512283435	-0.382639301
3031	1	369.1863118	8.772235595	69.8	103.2594286	84.36386825	0.386156316	7	1.064604962	288.9513526	142.5673767	737.7126296	4028.561436	1.662539316	74.09669042	29	1_29	29.1	96.19	5.81	3.7	21	300	-0.727038925	1.228778566	-0.362389311	-0.003253723	-0.512283435	-0.382639301
3031	1	419.3357665	9.582103029	73.65971429	106.3682857	85.7838117	0.690070426	7	1.064604962	426.0212097	169.6371936	478.0421923	4299.733547	1.662539316	74.09669042	30	1_30	29.1	96.19	5.81	3.7	21	300	-0.727038925	1.228778566	-0.362389311	-0.003253723	-0.512283435	-0.382639301
3031	1	477.2627404	10.6991097	72.81371429	104.3831429	85.46864463	0.622614417	7	1.064604962	533.59992	108.955363	220.7320427	4754.670336	1.662539316	74.09669042	31	1_31	29.1	96.19	5.81	3.7	21	300	-0.727038925	1.228778566	-0.362389311	-0.003253723	-0.512283435	-0.382639301
3031	1	384.4455275	9.376116291	72.41771429	103.2517143	84.59286903	0.435169937	7	1.064604962	263.1649323	208.3717148	610.0786145	3906.006049	1.662539316	74.09669042	32	1_32	29.1	96.19	5.81	3.7	21	300	-0.727038925	1.228778566	-0.362389311	-0.003253723	-0.512283435	-0.382639301
3031	1	424.6082333	10.06872113	72.03971429	98.85714286	83.02913349	0.10047964	7	1.064604962	426.1071629	128.9244403	491.3299779	4193.76498	1.662539316	74.09669042	33	1_33	29.1	96.19	5.81	3.7	21	300	-0.727038925	1.228778566	-0.362389311	-0.003253723	-0.512283435	-0.382639301
3031	1	461.5110315	9.319034171	62.01114286	93.506	74.7441812	-1.672769776	7	1.064604962	503.1165079	126.0166516	318.3502459	4209.214996	1.662539316	74.09669042	34	1_34	29.1	96.19	5.81	3.7	21	300	-0.727038925	1.228778566	-0.362389311	-0.003253723	-0.512283435	-0.382639301
3031	1	366.6773292	10.34773631	72.5945	105.2555	85.54345434	0.638626128	7	1.064604962	311.8567119	158.6320218	758.4180233	4076.955771	1.662539316	74.09669042	35	1_35	29.1	96.19	5.81	3.7	21	300	-0.727038925	1.228778566	-0.362389311	-0.003253723	-0.512283435	-0.382639301
3031	2	371.3400031	7.976576789	59.38	90.11666667	71.89764345	-2.282021492	8	1.064604962	252.6165256	175.0126364	609.7519266	4124.684046	1.476194194	75.92388087	24	2_24	14.68	6.27	5.74	3.44	300	300	1.609956873	1.228778566	-1.467817768	-0.633393359	-0.513621092	-0.412390016
3031	2	413.8295508	7.777532042	62.76142857	101.7671429	79.32729062	-0.691835207	8	1.064604962	296.6105541	116.25436	426.2863568	3980.891301	1.476194194	75.92388087	25	2_25	14.68	6.27	5.74	3.44	300	300	1.609956873	1.228778566	-1.467817768	-0.633393359	-0.513621092	-0.412390016
3031	2	411.4337772	9.978637448	66.73285714	104.1414286	82.78017143	0.047193658	8	1.064604962	377.2538589	181.998909	417.2518536	3662.650423	1.476194194	75.92388087	26	2_26	14.68	6.27	5.74	3.44	300	300	1.609956873	1.228778566	-1.467817768	-0.633393359	-0.513621092	-0.412390016
3031	2	480.6860123	9.910935002	58.99	92.78	72.82896698	-2.082687947	8	1.064604962	465.3875986	120.9645916	244.0129163	3894.907312	1.476194194	75.92388087	27	2_27	14.68	6.27	5.74	3.44	300	300	1.609956873	1.228778566	-1.467817768	-0.633393359	-0.513621092	-0.412390016
3031	2	457.091782	9.337178165	68.29	105.6857143	83.92984468	0.293261147	8	1.064604962	365.0479055	114.2578701	338.6651685	3910.006288	1.476194194	75.92388087	28	2_28	14.68	6.27	5.74	3.44	300	300	1.609956873	1.228778566	-1.467817768	-0.633393359	-0.513621092	-0.412390016
3031	2	393.3201546	8.71759128	72.95714286	108.4542857	87.79182966	1.119851619	8	1.064604962	287.1187487	138.1009685	416.9970089	3338.931991	1.476194194	75.92388087	29	2_29	14.68	6.27	5.74	3.44	300	300	1.609956873	1.228778566	-1.467817768	-0.633393359	-0.513621092	-0.412390016
3031	2	445.4414742	9.689270079	71.85285714	107.0757143	85.41332249	0.610773678	8	1.064604962	348.721495	98.63649319	291.8326621	3832.187718	1.476194194	75.92388087	30	2_30	14.68	6.27	5.74	3.44	300	300	1.609956873	1.228778566	-1.467817768	-0.633393359	-0.513621092	-0.412390016
3031	2	449.3063982	8.209937672	72.18285714	99.93857143	83.48102968	0.197200131	8	1.064604962	298.8834533	106.2206533	350.5083312	4082.273493	1.476194194	75.92388087	31	2_31	14.68	6.27	5.74	3.44	300	300	1.609956873	1.228778566	-1.467817768	-0.633393359	-0.513621092	-0.412390016
3031	2	442.0848653	9.883465852	65.46571429	99.55285714	79.43572613	-0.668626478	8	1.064604962	380.753868	66.86258293	323.1865684	4083.145422	1.476194194	75.92388087	32	2_32	14.68	6.27	5.74	3.44	300	300	1.609956873	1.228778566	-1.467817768	-0.633393359	-0.513621092	-0.412390016
3031	2	389.1409727	9.023395407	72.38285714	110.02	87.0053173	0.951512376	8	1.064604962	258.665414	149.6223755	497.8624657	3567.432802	1.476194194	75.92388087	33	2_33	14.68	6.27	5.74	3.44	300	300	1.609956873	1.228778566	-1.467817768	-0.633393359	-0.513621092	-0.412390016
3031	2	348.8624374	9.533786792	71.34571429	106.8885714	85.27514132	0.581198411	8	1.064604962	215.1493331	151.9130385	784.2339666	3974.515306	1.476194194	75.92388087	34	2_34	14.68	6.27	5.74	3.44	300	300	1.609956873	1.228778566	-1.467817768	-0.633393359	-0.513621092	-0.412390016
3031	2	330.4638439	8.197297188	69.43	103.1925	82.31510384	-0.052345943	8	1.064604962	216.8375411	182.0603979	829.5849587	3569.69416	1.476194194	75.92388087	35	2_35	14.68	6.27	5.74	3.44	300	300	1.609956873	1.228778566	-1.467817768	-0.633393359	-0.513621092	-0.412390016
3032	1	358.0399426	7.658334253	62.906	93.074	75.43322159	-1.525292707	7	1.064604962	169.8955762	115.7871415	860.045173	4050.022378	1.372210492	47.94440876	25	1_25	47.4	173.67	42.41	5.51	17	53	-0.760544242	-0.697595335	0.59010843	0.796438049	0.187120086	-0.175528547
3032	1	389.1827215	7.309959479	71.46371429	104.8922857	85.64888858	0.661192487	7	1.064604962	305.3911486	122.1350851	636.6814905	4120.803593	1.372210492	47.94440876	26	1_26	47.4	173.67	42.41	5.51	17	53	-0.760544242	-0.697595335	0.59010843	0.796438049	0.187120086	-0.175528547
3032	1	358.2990164	9.02345539	71.08057143	104.1825714	84.81121316	0.481902686	7	1.064604962	268.5786974	90.78844538	833.8293815	3395.262408	1.372210492	47.94440876	27	1_27	47.4	173.67	42.41	5.51	17	53	-0.760544242	-0.697595335	0.59010843	0.796438049	0.187120086	-0.175528547
3032	1	349.8453864	6.287181614	74.20485714	107.6591429	88.41461144	1.253147187	7	1.064604962	164.7626713	130.0629602	879.4540011	3692.428885	1.372210492	47.94440876	28	1_28	47.4	173.67	42.41	5.51	17	53	-0.760544242	-0.697595335	0.59010843	0.796438049	0.187120086	-0.175528547
3032	1	341.9477498	7.708623425	69.8	103.2594286	84.36386825	0.386156316	7	1.064604962	179.6848243	130.103874	900.9778144	3804.319689	1.372210492	47.94440876	29	1_29	47.4	173.67	42.41	5.51	17	53	-0.760544242	-0.697595335	0.59010843	0.796438049	0.187120086	-0.175528547
3032	1	366.8136181	8.545888579	73.65971429	106.3682857	85.7838117	0.690070426	7	1.064604962	270.0302598	141.8483406	751.0035879	3387.789478	1.372210492	47.94440876	30	1_30	47.4	173.67	42.41	5.51	17	53	-0.760544242	-0.697595335	0.59010843	0.796438049	0.187120086	-0.175528547
3032	1	386.1295696	8.874958936	72.81371429	104.3831429	85.46864463	0.622614417	7	1.064604962	279.6418413	108.8818971	585.7425134	4020.481188	1.372210492	47.94440876	31	1_31	47.4	173.67	42.41	5.51	17	53	-0.760544242	-0.697595335	0.59010843	0.796438049	0.187120086	-0.175528547
3032	1	359.7938336	7.701846843	72.41771429	103.2517143	84.59286903	0.435169937	7	1.064604962	172.2288234	120.9406051	715.8178279	3960.322268	1.372210492	47.94440876	32	1_32	47.4	173.67	42.41	5.51	17	53	-0.760544242	-0.697595335	0.59010843	0.796438049	0.187120086	-0.175528547
3032	1	390.051101	7.788900877	72.03971429	98.85714286	83.02913349	0.10047964	7	1.064604962	326.7315148	119.4294406	611.5402749	3923.354311	1.372210492	47.94440876	33	1_33	47.4	173.67	42.41	5.51	17	53	-0.760544242	-0.697595335	0.59010843	0.796438049	0.187120086	-0.175528547
3032	1	346.3861149	11.46304516	61.187	88.556	72.76577263	-2.096213594	7	1.064604962	386.6086348	37.68550078	887.401815	4072.161876	1.372210492	47.94440876	34	1_34	47.4	173.67	42.41	5.51	17	53	-0.760544242	-0.697595335	0.59010843	0.796438049	0.187120086	-0.175528547
3067	1	391.0614417	8.847768764	62.906	93.074	75.43322159	-1.525292707	7	1.064604962	322.9868147	148.3467368	626.6790673	5010.893734	1.414447745	64.5742849	25	1_25	21.3	4.27	4.2	2.77	300	55	1.609956873	-0.681997166	-1.4924047	-0.344105953	-0.543049546	-0.489055323
3067	1	382.4919369	8.195356297	71.46371429	104.8922857	85.64888858	0.661192487	7	1.064604962	285.922751	80.31610781	702.0675425	4811.100119	1.414447745	64.5742849	26	1_26	21.3	4.27	4.2	2.77	300	55	1.609956873	-0.681997166	-1.4924047	-0.344105953	-0.543049546	-0.489055323
3067	1	388.5057231	8.824134334	71.08057143	104.1825714	84.81121316	0.481902686	7	1.064604962	287.1591324	116.7484355	607.9991265	4535.563752	1.414447745	64.5742849	27	1_27	21.3	4.27	4.2	2.77	300	55	1.609956873	-0.681997166	-1.4924047	-0.344105953	-0.543049546	-0.489055323
3067	1	385.1583364	9.144040659	74.20485714	107.6591429	88.41461144	1.253147187	7	1.064604962	322.9672134	128.0962887	634.7796329	4329.878191	1.414447745	64.5742849	28	1_28	21.3	4.27	4.2	2.77	300	55	1.609956873	-0.681997166	-1.4924047	-0.344105953	-0.543049546	-0.489055323
3067	1	359.4315209	9.124180462	69.8	103.2594286	84.36386825	0.386156316	7	1.064604962	225.2323216	123.1507306	754.1016432	4511.649305	1.414447745	64.5742849	29	1_29	21.3	4.27	4.2	2.77	300	55	1.609956873	-0.681997166	-1.4924047	-0.344105953	-0.543049546	-0.489055323
3067	1	385.3229493	9.371703244	73.65971429	106.3682857	85.7838117	0.690070426	7	1.064604962	330.6772768	168.4895108	664.1296457	5109.507219	1.414447745	64.5742849	30	1_30	21.3	4.27	4.2	2.77	300	55	1.609956873	-0.681997166	-1.4924047	-0.344105953	-0.543049546	-0.489055323
3067	1	420.046666	9.831158008	76.268	106.466	87.9477518	1.15322403	7	1.064604962	402.7461959	92.44306364	455.9746192	4904.397274	1.414447745	64.5742849	31	1_31	21.3	4.27	4.2	2.77	300	55	1.609956873	-0.681997166	-1.4924047	-0.344105953	-0.543049546	-0.489055323
3067	2	339.2493201	13.11202735	59.38	90.11666667	71.89764345	-2.282021492	8	1.064604962	344.5741136	78.3470089	1012.882116	3879.602352	1.629711849	78.3450938	24	2_24	16.6	21.52	3.5	4.77	300	300	1.609956873	1.228778566	-1.280342412	-0.549491272	-0.556426116	-0.260203662
3067	2	410.6183806	7.874907854	62.76142857	101.7671429	79.32729062	-0.691835207	8	1.064604962	277.1159615	108.5015407	418.5298965	4237.196705	1.629711849	78.3450938	25	2_25	16.6	21.52	3.5	4.77	300	300	1.609956873	1.228778566	-1.280342412	-0.549491272	-0.556426116	-0.260203662
3067	2	408.5809438	10.47603206	66.73285714	104.1414286	82.78017143	0.047193658	8	1.064604962	362.3634646	210.8369418	399.0290042	3838.36075	1.629711849	78.3450938	26	2_26	16.6	21.52	3.5	4.77	300	300	1.609956873	1.228778566	-1.280342412	-0.549491272	-0.556426116	-0.260203662
3067	2	481.6055602	10.54291556	58.99	92.78	72.82896698	-2.082687947	8	1.064604962	476.2731349	122.613002	232.6131289	4608.607062	1.629711849	78.3450938	27	2_27	16.6	21.52	3.5	4.77	300	300	1.609956873	1.228778566	-1.280342412	-0.549491272	-0.556426116	-0.260203662
3067	2	492.7577367	9.158788395	68.29	105.6857143	83.92984468	0.293261147	8	1.064604962	406.6299092	71.27073451	283.8731125	4390.942633	1.629711849	78.3450938	28	2_28	16.6	21.52	3.5	4.77	300	300	1.609956873	1.228778566	-1.280342412	-0.549491272	-0.556426116	-0.260203662
3067	2	397.937161	8.730065759	72.95714286	108.4542857	87.79182966	1.119851619	8	1.064604962	272.0260938	112.8578887	471.2364726	4346.543564	1.629711849	78.3450938	29	2_29	16.6	21.52	3.5	4.77	300	300	1.609956873	1.228778566	-1.280342412	-0.549491272	-0.556426116	-0.260203662
3067	2	351.5483889	9.18685996	71.85285714	107.0757143	85.41332249	0.610773678	8	1.064604962	199.3785215	153.2905215	761.3456376	3580.169859	1.629711849	78.3450938	30	2_30	16.6	21.52	3.5	4.77	300	300	1.609956873	1.228778566	-1.280342412	-0.549491272	-0.556426116	-0.260203662
3067	2	345.3165709	10.92722358	72.18285714	99.93857143	83.48102968	0.197200131	8	1.064604962	236.5128841	135.5736239	830.6088885	3881.751809	1.629711849	78.3450938	31	2_31	16.6	21.52	3.5	4.77	300	300	1.609956873	1.228778566	-1.280342412	-0.549491272	-0.556426116	-0.260203662
3067	2	415.165573	10.29114063	65.46571429	99.55285714	79.43572613	-0.668626478	8	1.064604962	368.959257	110.6482648	498.7464396	4373.172779	1.629711849	78.3450938	32	2_32	16.6	21.52	3.5	4.77	300	300	1.609956873	1.228778566	-1.280342412	-0.549491272	-0.556426116	-0.260203662
3067	2	388.3233007	9.54646843	72.38285714	110.02	87.0053173	0.951512376	8	1.064604962	286.7522684	156.1227741	411.4028027	3966.629088	1.629711849	78.3450938	33	2_33	16.6	21.52	3.5	4.77	300	300	1.609956873	1.228778566	-1.280342412	-0.549491272	-0.556426116	-0.260203662
3067	2	347.8574658	9.869456813	71.34571429	106.8885714	85.27514132	0.581198411	8	1.064604962	229.3171067	160.1176778	747.7842465	3661.898876	1.629711849	78.3450938	34	2_34	16.6	21.52	3.5	4.77	300	300	1.609956873	1.228778566	-1.280342412	-0.549491272	-0.556426116	-0.260203662
3067	2	398.5419208	8.441254986	69.43	103.1925	82.31510384	-0.052345943	8	1.064604962	273.3791251	176.8613946	440.1116907	4719.960619	1.629711849	78.3450938	35	2_35	16.6	21.52	3.5	4.77	300	300	1.609956873	1.228778566	-1.280342412	-0.549491272	-0.556426116	-0.260203662
3091	1	380.2104922	8.435656537	62.906	93.074	75.43322159	-1.525292707	7	1.064604962	266.8493597	103.4201601	713.1870294	4656.820433	1.133178919	72.76518074	25	1_25	49.18	199.43	5.04	3.04	28	300	-0.668404622	1.228778566	0.906788113	0.874222276	-0.526997662	-0.458160349
3091	1	377.3073637	9.070679595	71.46371429	104.8922857	85.64888858	0.661192487	7	1.064604962	315.893965	122.1146859	728.8365111	4284.390579	1.133178919	72.76518074	26	1_26	49.18	199.43	5.04	3.04	28	300	-0.668404622	1.228778566	0.906788113	0.874222276	-0.526997662	-0.458160349
3091	1	405.6953895	8.488438193	71.08057143	104.1825714	84.81121316	0.481902686	7	1.064604962	332.6893301	174.7526936	477.8183207	3927.93154	1.133178919	72.76518074	27	1_27	49.18	199.43	5.04	3.04	28	300	-0.668404622	1.228778566	0.906788113	0.874222276	-0.526997662	-0.458160349
3091	1	377.5260101	9.227988358	74.20485714	107.6591429	88.41461144	1.253147187	7	1.064604962	324.6370458	164.6672675	686.7485399	3817.020639	1.133178919	72.76518074	28	1_28	49.18	199.43	5.04	3.04	28	300	-0.668404622	1.228778566	0.906788113	0.874222276	-0.526997662	-0.458160349
3091	1	355.9531049	9.220310081	69.8	103.2594286	84.36386825	0.386156316	7	1.064604962	258.6214539	158.1974174	746.3987873	4135.363317	1.133178919	72.76518074	29	1_29	49.18	199.43	5.04	3.04	28	300	-0.668404622	1.228778566	0.906788113	0.874222276	-0.526997662	-0.458160349
3091	1	377.5306157	8.526751545	73.65971429	106.3682857	85.7838117	0.690070426	7	1.064604962	306.5514954	170.8520866	732.0143743	3832.037376	1.133178919	72.76518074	30	1_30	49.18	199.43	5.04	3.04	28	300	-0.668404622	1.228778566	0.906788113	0.874222276	-0.526997662	-0.458160349
3091	1	426.6479744	9.672104176	72.81371429	104.3831429	85.46864463	0.622614417	7	1.064604962	418.9164263	133.5523701	480.2321924	4293.269713	1.133178919	72.76518074	31	1_31	49.18	199.43	5.04	3.04	28	300	-0.668404622	1.228778566	0.906788113	0.874222276	-0.526997662	-0.458160349
3091	1	398.37518	9.534081058	72.41771429	103.2517143	84.59286903	0.435169937	7	1.064604962	335.9230813	176.7338766	512.9165224	4240.537303	1.133178919	72.76518074	32	1_32	49.18	199.43	5.04	3.04	28	300	-0.668404622	1.228778566	0.906788113	0.874222276	-0.526997662	-0.458160349
3091	1	413.0637862	9.0742021	72.03971429	98.85714286	83.02913349	0.10047964	7	1.064604962	429.7230952	160.255495	550.9720116	4458.79288	1.133178919	72.76518074	33	1_33	49.18	199.43	5.04	3.04	28	300	-0.668404622	1.228778566	0.906788113	0.874222276	-0.526997662	-0.458160349
3091	1	399.2125815	9.497817587	62.01114286	93.506	74.7441812	-1.672769776	7	1.064604962	333.877506	151.0647796	611.5741872	4061.424525	1.133178919	72.76518074	34	1_34	49.18	199.43	5.04	3.04	28	300	-0.668404622	1.228778566	0.906788113	0.874222276	-0.526997662	-0.458160349
3091	1	398.9327148	11.09879184	72.5945	105.2555	85.54345434	0.638626128	7	1.064604962	352.152591	133.1414969	628.7169243	4049.755787	1.133178919	72.76518074	35	1_35	49.18	199.43	5.04	3.04	28	300	-0.668404622	1.228778566	0.906788113	0.874222276	-0.526997662	-0.458160349
3091	2	366.9854454	8.59749491	59.38	90.11666667	71.89764345	-2.282021492	8	1.064604962	294.9994134	218.6248602	626.8292083	3848.367689	1.515483271	72.69511344	24	2_24	50.24	318.08	3.6	2.67	54	45	-0.450620068	-0.759988012	2.365407846	0.92054322	-0.554515177	-0.500497906
3091	2	402.1134986	8.173509138	62.76142857	101.7671429	79.32729062	-0.691835207	8	1.064604962	292.4088175	144.2864901	356.6848193	3547.245816	1.515483271	72.69511344	25	2_25	50.24	318.08	3.6	2.67	54	45	-0.450620068	-0.759988012	2.365407846	0.92054322	-0.554515177	-0.500497906
3091	2	414.6349838	9.801032209	66.73285714	104.1414286	82.78017143	0.047193658	8	1.064604962	303.927157	98.5094548	479.5371071	3606.728752	1.515483271	72.69511344	26	2_26	50.24	318.08	3.6	2.67	54	45	-0.450620068	-0.759988012	2.365407846	0.92054322	-0.554515177	-0.500497906
3091	2	504.4051074	10.82442257	58.99	92.78	72.82896698	-2.082687947	8	1.064604962	423.6598785	73.65615439	190.856658	3914.098982	1.515483271	72.69511344	27	2_27	50.24	318.08	3.6	2.67	54	45	-0.450620068	-0.759988012	2.365407846	0.92054322	-0.554515177	-0.500497906
3091	2	378.9058297	9.336059744	68.29	105.6857143	83.92984468	0.293261147	8	1.064604962	206.8056034	127.6482738	560.5698901	3647.415498	1.515483271	72.69511344	28	2_28	50.24	318.08	3.6	2.67	54	45	-0.450620068	-0.759988012	2.365407846	0.92054322	-0.554515177	-0.500497906
3091	2	364.2596171	11.78906248	72.95714286	108.4542857	87.79182966	1.119851619	8	1.064604962	300.0370263	130.589033	731.0427207	3224.363706	1.515483271	72.69511344	29	2_29	50.24	318.08	3.6	2.67	54	45	-0.450620068	-0.759988012	2.365407846	0.92054322	-0.554515177	-0.500497906
3091	2	381.950233	10.18998504	71.85285714	107.0757143	85.41332249	0.610773678	8	1.064604962	339.8097783	152.7561667	643.4857636	3410.896137	1.515483271	72.69511344	30	2_30	50.24	318.08	3.6	2.67	54	45	-0.450620068	-0.759988012	2.365407846	0.92054322	-0.554515177	-0.500497906
3091	2	437.6242167	10.31553747	72.18285714	99.93857143	83.48102968	0.197200131	8	1.064604962	376.1576666	141.3048643	403.3597664	3855.911085	1.515483271	72.69511344	31	2_31	50.24	318.08	3.6	2.67	54	45	-0.450620068	-0.759988012	2.365407846	0.92054322	-0.554515177	-0.500497906
3091	2	453.1644362	10.17939213	65.46571429	99.55285714	79.43572613	-0.668626478	8	1.064604962	425.8245194	121.6149821	362.2578372	3905.622999	1.515483271	72.69511344	32	2_32	50.24	318.08	3.6	2.67	54	45	-0.450620068	-0.759988012	2.365407846	0.92054322	-0.554515177	-0.500497906
3091	2	472.8037427	11.48754493	72.38285714	110.02	87.0053173	0.951512376	8	1.064604962	506.5358785	94.25928471	238.2121475	4202.281314	1.515483271	72.69511344	33	2_33	50.24	318.08	3.6	2.67	54	45	-0.450620068	-0.759988012	2.365407846	0.92054322	-0.554515177	-0.500497906
3091	2	428.8178316	9.773986596	71.34571429	106.8885714	85.27514132	0.581198411	8	1.064604962	288.261534	94.44783358	479.9760944	3636.636595	1.515483271	72.69511344	34	2_34	50.24	318.08	3.6	2.67	54	45	-0.450620068	-0.759988012	2.365407846	0.92054322	-0.554515177	-0.500497906
3091	2	485.7520917	11.51678032	69.43	103.1925	82.31510384	-0.052345943	8	1.064604962	458.4934268	103.9621822	178.3563619	4200.81806	1.515483271	72.69511344	35	2_35	50.24	318.08	3.6	2.67	54	45	-0.450620068	-0.759988012	2.365407846	0.92054322	-0.554515177	-0.500497906
3112	1	353.7512681	9.368059197	62.906	93.074	75.43322159	-1.525292707	7	1.064604962	287.9952918	103.1438897	878.5405333	5136.099683	1.68829226	71.07320384	25	1_25	12.98	207.27	6.61	2.7	17	61	-0.760544242	-0.635202659	1.003168886	-0.707681666	-0.496995926	-0.497065131
3112	1	411.7717814	8.072713417	71.46371429	104.8922857	85.64888858	0.661192487	7	1.064604962	375.2852516	129.8672381	477.580391	4740.610099	1.68829226	71.07320384	26	1_26	12.98	207.27	6.61	2.7	17	61	-0.760544242	-0.635202659	1.003168886	-0.707681666	-0.496995926	-0.497065131
3112	1	372.6163341	9.453739804	71.08057143	104.1825714	84.81121316	0.481902686	7	1.064604962	277.5677291	171.6338999	666.9724239	3911.060628	1.68829226	71.07320384	27	1_27	12.98	207.27	6.61	2.7	17	61	-0.760544242	-0.635202659	1.003168886	-0.707681666	-0.496995926	-0.497065131
3112	1	396.0660003	8.654746691	74.20485714	107.6591429	88.41461144	1.253147187	7	1.064604962	311.0273328	122.4805313	580.4465452	4145.088178	1.68829226	71.07320384	28	1_28	12.98	207.27	6.61	2.7	17	61	-0.760544242	-0.635202659	1.003168886	-0.707681666	-0.496995926	-0.497065131
3112	1	388.7134758	8.165347246	69.074	102.833	83.87554905	0.281640117	7	1.064604962	292.5083387	109.3093528	591.5184539	4073.112082	1.68829226	71.07320384	29	1_29	12.98	207.27	6.61	2.7	17	61	-0.760544242	-0.635202659	1.003168886	-0.707681666	-0.496995926	-0.497065131
3112	1	432.9950945	9.415138296	73.65971429	106.3682857	85.7838117	0.690070426	7	1.064604962	400.6009838	106.0845173	471.8796459	5069.585849	1.68829226	71.07320384	30	1_30	12.98	207.27	6.61	2.7	17	61	-0.760544242	-0.635202659	1.003168886	-0.707681666	-0.496995926	-0.497065131
3112	1	398.5197493	8.757849176	72.81371429	104.3831429	85.46864463	0.622614417	7	1.064604962	306.9197648	116.6144515	500.9845363	4175.7496	1.68829226	71.07320384	31	1_31	12.98	207.27	6.61	2.7	17	61	-0.760544242	-0.635202659	1.003168886	-0.707681666	-0.496995926	-0.497065131
3112	1	392.4007542	9.119137569	72.41771429	103.2517143	84.59286903	0.435169937	7	1.064604962	260.7980142	121.345649	523.4008517	4324.270129	1.68829226	71.07320384	32	1_32	12.98	207.27	6.61	2.7	17	61	-0.760544242	-0.635202659	1.003168886	-0.707681666	-0.496995926	-0.497065131
3112	1	364.7636849	8.832956555	72.03971429	98.85714286	83.02913349	0.10047964	7	1.064604962	317.4818028	127.8053908	802.8155903	4590.913569	1.68829226	71.07320384	33	1_33	12.98	207.27	6.61	2.7	17	61	-0.760544242	-0.635202659	1.003168886	-0.707681666	-0.496995926	-0.497065131
3112	1	400.4396453	9.271517687	62.01114286	93.506	74.7441812	-1.672769776	7	1.064604962	371.991443	136.943383	668.4987465	4902.190042	1.68829226	71.07320384	34	1_34	12.98	207.27	6.61	2.7	17	61	-0.760544242	-0.635202659	1.003168886	-0.707681666	-0.496995926	-0.497065131
3112	1	379.6126548	10.95206083	72.5945	105.2555	85.54345434	0.638626128	7	1.064604962	366.4349613	164.6938954	731.7447537	4501.237697	1.68829226	71.07320384	35	1_35	12.98	207.27	6.61	2.7	17	61	-0.760544242	-0.635202659	1.003168886	-0.707681666	-0.496995926	-0.497065131
3112	2	365.26092	7.810618033	59.38	90.11666667	71.89764345	-2.282021492	8	1.064604962	279.9016395	216.2199388	622.4222291	4300.461766	1.604208782	74.87575978	24	2_24	15.28	186.42	5.07	3.9	124	7	0.135722964	-1.056353228	0.746850121	-0.607173957	-0.52642438	-0.359754134
3112	2	388.2617185	8.481048345	62.76142857	101.7671429	79.32729062	-0.691835207	8	1.064604962	272.8036007	149.9394836	456.3742788	3896.820386	1.604208782	74.87575978	25	2_25	15.28	186.42	5.07	3.9	124	7	0.135722964	-1.056353228	0.746850121	-0.607173957	-0.52642438	-0.359754134
3112	2	394.8712197	10.36675079	66.73285714	104.1414286	82.78017143	0.047193658	8	1.064604962	357.2135269	169.7650416	564.7003003	3657.789543	1.604208782	74.87575978	26	2_26	15.28	186.42	5.07	3.9	124	7	0.135722964	-1.056353228	0.746850121	-0.607173957	-0.52642438	-0.359754134
3112	2	469.0463411	9.428835925	58.99	92.78	72.82896698	-2.082687947	8	1.064604962	468.8944909	110.7455758	236.9289225	4214.012852	1.604208782	74.87575978	27	2_27	15.28	186.42	5.07	3.9	124	7	0.135722964	-1.056353228	0.746850121	-0.607173957	-0.52642438	-0.359754134
3112	2	387.5835702	8.107850908	68.29	105.6857143	83.92984468	0.293261147	8	1.064604962	218.0971398	88.32335495	509.9107801	3390.572802	1.604208782	74.87575978	28	2_28	15.28	186.42	5.07	3.9	124	7	0.135722964	-1.056353228	0.746850121	-0.607173957	-0.52642438	-0.359754134
3112	2	393.117745	8.366626447	72.95714286	108.4542857	87.79182966	1.119851619	8	1.064604962	280.0434954	143.0234919	405.5033433	3544.678086	1.604208782	74.87575978	29	2_29	15.28	186.42	5.07	3.9	124	7	0.135722964	-1.056353228	0.746850121	-0.607173957	-0.52642438	-0.359754134
3112	2	351.9607834	10.30269929	71.85285714	107.0757143	85.41332249	0.610773678	8	1.064604962	241.3707225	139.6428873	828.0401722	3239.286327	1.604208782	74.87575978	30	2_30	15.28	186.42	5.07	3.9	124	7	0.135722964	-1.056353228	0.746850121	-0.607173957	-0.52642438	-0.359754134
3112	2	391.0902444	8.162799586	72.18285714	99.93857143	83.48102968	0.197200131	8	1.064604962	291.1893859	127.8204515	517.8775815	3802.740576	1.604208782	74.87575978	31	2_31	15.28	186.42	5.07	3.9	124	7	0.135722964	-1.056353228	0.746850121	-0.607173957	-0.52642438	-0.359754134
3112	2	448.0007148	8.192002405	65.46571429	99.55285714	79.43572613	-0.668626478	8	1.064604962	368.5803095	140.2350636	321.9517631	4237.730681	1.604208782	74.87575978	32	2_32	15.28	186.42	5.07	3.9	124	7	0.135722964	-1.056353228	0.746850121	-0.607173957	-0.52642438	-0.359754134
3112	2	386.413324	9.495084939	72.38285714	110.02	87.0053173	0.951512376	8	1.064604962	299.4654418	144.0679989	594.4348065	3727.690755	1.604208782	74.87575978	33	2_33	15.28	186.42	5.07	3.9	124	7	0.135722964	-1.056353228	0.746850121	-0.607173957	-0.52642438	-0.359754134
3112	2	417.8789854	10.40625942	71.34571429	106.8885714	85.27514132	0.581198411	8	1.064604962	349.0138607	105.5253322	400.0444067	4065.923812	1.604208782	74.87575978	34	2_34	15.28	186.42	5.07	3.9	124	7	0.135722964	-1.056353228	0.746850121	-0.607173957	-0.52642438	-0.359754134
3112	2	412.6137659	8.291112454	69.43	103.1925	82.31510384	-0.052345943	8	1.064604962	369.6340304	106.4235817	556.7659098	5139.594669	1.604208782	74.87575978	35	2_35	15.28	186.42	5.07	3.9	124	7	0.135722964	-1.056353228	0.746850121	-0.607173957	-0.52642438	-0.359754134
3123	1	369.3101126	7.312635383	62.906	93.074	75.43322159	-1.525292707	7	1.064604962	208.8079992	111.3043139	827.418691	4152.157072	1.462922435	60.56190439	25	1_25	50.95	200.16	285.21	2.7	14	173	-0.785673229	0.238294819	0.915762343	0.951569513	4.82687896	-0.497065131
3123	1	348.5846975	7.344426404	71.46371429	104.8922857	85.64888858	0.661192487	7	1.064604962	171.6897721	133.5257132	916.6342444	4184.792468	1.462922435	60.56190439	26	1_26	50.95	200.16	285.21	2.7	14	173	-0.785673229	0.238294819	0.915762343	0.951569513	4.82687896	-0.497065131
3123	1	361.2814229	8.643593731	71.08057143	104.1825714	84.81121316	0.481902686	7	1.064604962	206.5721984	125.3456957	752.8074975	4162.846397	1.462922435	60.56190439	27	1_27	50.95	200.16	285.21	2.7	14	173	-0.785673229	0.238294819	0.915762343	0.951569513	4.82687896	-0.497065131
3123	1	357.4366752	7.559566647	74.20485714	107.6591429	88.41461144	1.253147187	7	1.064604962	191.9990497	99.26130071	830.4554186	4161.867678	1.462922435	60.56190439	28	1_28	50.95	200.16	285.21	2.7	14	173	-0.785673229	0.238294819	0.915762343	0.951569513	4.82687896	-0.497065131
3123	1	405.6052141	9.329289271	69.8	103.2594286	84.36386825	0.386156316	7	1.064604962	435.4202945	101.694902	581.1502436	4740.094173	1.462922435	60.56190439	29	1_29	50.95	200.16	285.21	2.7	14	173	-0.785673229	0.238294819	0.915762343	0.951569513	4.82687896	-0.497065131
3123	1	373.7054402	8.589572817	73.65971429	106.3682857	85.7838117	0.690070426	7	1.064604962	275.7825793	153.9814482	708.321716	4329.219608	1.462922435	60.56190439	30	1_30	50.95	200.16	285.21	2.7	14	173	-0.785673229	0.238294819	0.915762343	0.951569513	4.82687896	-0.497065131
3123	1	433.5767701	8.744198064	72.81371429	104.3831429	85.46864463	0.622614417	7	1.064604962	430.8252927	117.109778	391.7001861	4256.605615	1.462922435	60.56190439	31	1_31	50.95	200.16	285.21	2.7	14	173	-0.785673229	0.238294819	0.915762343	0.951569513	4.82687896	-0.497065131
3123	1	390.1277763	8.633331803	72.41771429	103.2517143	84.59286903	0.435169937	7	1.064604962	288.4264398	164.0605793	582.052491	3944.812074	1.462922435	60.56190439	32	1_32	50.95	200.16	285.21	2.7	14	173	-0.785673229	0.238294819	0.915762343	0.951569513	4.82687896	-0.497065131
3123	1	388.5609042	8.891082739	72.03971429	98.85714286	83.02913349	0.10047964	7	1.064604962	327.5607747	147.3824848	634.2565664	4294.530941	1.462922435	60.56190439	33	1_33	50.95	200.16	285.21	2.7	14	173	-0.785673229	0.238294819	0.915762343	0.951569513	4.82687896	-0.497065131
3123	1	416.6702004	9.395423873	62.01114286	93.506	74.7441812	-1.672769776	7	1.064604962	374.9511274	116.5376139	553.9955826	4434.124339	1.462922435	60.56190439	34	1_34	50.95	200.16	285.21	2.7	14	173	-0.785673229	0.238294819	0.915762343	0.951569513	4.82687896	-0.497065131
3123	1	356.3070596	11.04889655	72.5945	105.2555	85.54345434	0.638626128	7	1.064604962	309.0247278	134.1079021	824.2180082	4097.476662	1.462922435	60.56190439	35	1_35	50.95	200.16	285.21	2.7	14	173	-0.785673229	0.238294819	0.915762343	0.951569513	4.82687896	-0.497065131
3123	2	364.1646326	7.773151727	59.38	90.11666667	71.89764345	-2.282021492	8	1.064604962	231.1052922	130.6017527	661.8823516	4003.475191	1.731475284	61.1401317	24	2_24	12.58	15.45	4.87	3.6	30	290	-0.651651964	1.150787719	-1.35496375	-0.725161268	-0.530246257	-0.394081884
3123	2	375.311548	8.145555634	62.76142857	101.7671429	79.32729062	-0.691835207	8	1.064604962	244.224345	132.0939483	539.6974407	3578.68539	1.731475284	61.1401317	25	2_25	12.58	15.45	4.87	3.6	30	290	-0.651651964	1.150787719	-1.35496375	-0.725161268	-0.530246257	-0.394081884
3123	2	404.6768431	8.270134554	66.73285714	104.1414286	82.78017143	0.047193658	8	1.064604962	218.3517751	103.1832578	543.6564508	3664.461564	1.731475284	61.1401317	26	2_26	12.58	15.45	4.87	3.6	30	290	-0.651651964	1.150787719	-1.35496375	-0.725161268	-0.530246257	-0.394081884
3123	2	364.6384508	7.327268565	58.99	92.78	72.82896698	-2.082687947	8	1.064604962	224.2382526	132.2087163	615.7307424	3877.909974	1.731475284	61.1401317	27	2_27	12.58	15.45	4.87	3.6	30	290	-0.651651964	1.150787719	-1.35496375	-0.725161268	-0.530246257	-0.394081884
3123	2	355.4632469	8.293054037	68.29	105.6857143	83.92984468	0.293261147	8	1.064604962	163.1353901	104.9869904	535.5185798	3357.382265	1.731475284	61.1401317	28	2_28	12.58	15.45	4.87	3.6	30	290	-0.651651964	1.150787719	-1.35496375	-0.725161268	-0.530246257	-0.394081884
3123	2	358.4873841	10.46171946	72.95714286	108.4542857	87.79182966	1.119851619	8	1.064604962	228.5992342	126.7399304	658.2378459	3511.831535	1.731475284	61.1401317	29	2_29	12.58	15.45	4.87	3.6	30	290	-0.651651964	1.150787719	-1.35496375	-0.725161268	-0.530246257	-0.394081884
3123	2	352.423843	8.163494917	71.85285714	107.0757143	85.41332249	0.610773678	8	1.064604962	184.9777593	124.83027	593.5007531	3510.835205	1.731475284	61.1401317	30	2_30	12.58	15.45	4.87	3.6	30	290	-0.651651964	1.150787719	-1.35496375	-0.725161268	-0.530246257	-0.394081884
3123	2	348.3005598	10.12494499	72.18285714	99.93857143	83.48102968	0.197200131	8	1.064604962	234.5477269	120.2244026	821.5176642	3308.862555	1.731475284	61.1401317	31	2_31	12.58	15.45	4.87	3.6	30	290	-0.651651964	1.150787719	-1.35496375	-0.725161268	-0.530246257	-0.394081884
3123	2	381.4320386	7.625259873	65.46571429	99.55285714	79.43572613	-0.668626478	8	1.064604962	260.6629637	103.9074202	494.6222287	3986.437796	1.731475284	61.1401317	32	2_32	12.58	15.45	4.87	3.6	30	290	-0.651651964	1.150787719	-1.35496375	-0.725161268	-0.530246257	-0.394081884
3123	2	406.1096749	9.287414947	72.38285714	110.02	87.0053173	0.951512376	8	1.064604962	305.7552695	112.9642781	298.8248167	3616.054596	1.731475284	61.1401317	33	2_33	12.58	15.45	4.87	3.6	30	290	-0.651651964	1.150787719	-1.35496375	-0.725161268	-0.530246257	-0.394081884
3123	2	391.3976484	9.271902207	71.34571429	106.8885714	85.27514132	0.581198411	8	1.064604962	272.8346108	98.52469718	585.8380926	3659.552583	1.731475284	61.1401317	34	2_34	12.58	15.45	4.87	3.6	30	290	-0.651651964	1.150787719	-1.35496375	-0.725161268	-0.530246257	-0.394081884
3123	2	479.5878256	11.05428315	69.43	103.1925	82.31510384	-0.052345943	8	1.064604962	417.1774942	103.0555936	177.8133024	4213.011819	1.731475284	61.1401317	35	2_35	12.58	15.45	4.87	3.6	30	290	-0.651651964	1.150787719	-1.35496375	-0.725161268	-0.530246257	-0.394081884
401	1	356.5746349	11.74588339	62.222	92.381	74.81450806	-1.657717538	6	0.542739785	333.3185609	123.5693214	820.3838326	3986.508124	1.012791302	56.01889393	25	1_25	34.1	136.93	205.8	2.97	300	70	1.609956873	-0.565010897	0.138446492	0.215241297	3.309402633	-0.466170157
401	1	398.1045749	8.303964055	71.46371429	104.8922857	85.64888858	0.661192487	6	0.542739785	369.1828042	140.0279093	579.6529263	4134.921187	1.012791302	56.01889393	26	1_26	34.1	136.93	205.8	2.97	300	70	1.609956873	-0.565010897	0.138446492	0.215241297	3.309402633	-0.466170157
401	1	388.0585734	10.98672313	71.08057143	104.1825714	84.81121316	0.481902686	6	0.542739785	364.8420895	86.12410766	624.418827	3629.984527	1.012791302	56.01889393	27	1_27	34.1	136.93	205.8	2.97	300	70	1.609956873	-0.565010897	0.138446492	0.215241297	3.309402633	-0.466170157
401	1	372.8396212	9.775888144	74.20485714	107.6591429	88.41461144	1.253147187	6	0.542739785	308.1640798	135.8974118	675.1958388	3773.301929	1.012791302	56.01889393	28	1_28	34.1	136.93	205.8	2.97	300	70	1.609956873	-0.565010897	0.138446492	0.215241297	3.309402633	-0.466170157
401	1	396.5727798	8.76205321	69.8	103.2594286	84.36386825	0.386156316	6	0.542739785	392.0708523	135.2269404	566.7231304	4611.148344	1.012791302	56.01889393	29	1_29	34.1	136.93	205.8	2.97	300	70	1.609956873	-0.565010897	0.138446492	0.215241297	3.309402633	-0.466170157
401	1	378.386135	8.860146356	73.65971429	106.3682857	85.7838117	0.690070426	6	0.542739785	299.9687001	123.7575895	704.3642675	3667.630365	1.012791302	56.01889393	30	1_30	34.1	136.93	205.8	2.97	300	70	1.609956873	-0.565010897	0.138446492	0.215241297	3.309402633	-0.466170157
401	1	411.4755975	9.835330015	72.81371429	104.3831429	85.46864463	0.622614417	6	0.542739785	360.2839912	93.8063868	549.3943429	4556.806423	1.012791302	56.01889393	31	1_31	34.1	136.93	205.8	2.97	300	70	1.609956873	-0.565010897	0.138446492	0.215241297	3.309402633	-0.466170157
401	1	396.0823161	10.39675101	72.41771429	103.2517143	84.59286903	0.435169937	6	0.542739785	289.2190887	98.66521071	647.2311888	4165.435839	1.012791302	56.01889393	32	1_32	34.1	136.93	205.8	2.97	300	70	1.609956873	-0.565010897	0.138446492	0.215241297	3.309402633	-0.466170157
401	1	421.5269181	10.93515718	72.03971429	98.85714286	83.02913349	0.10047964	6	0.542739785	372.4553644	87.0822551	501.7701625	4158.541945	1.012791302	56.01889393	33	1_33	34.1	136.93	205.8	2.97	300	70	1.609956873	-0.565010897	0.138446492	0.215241297	3.309402633	-0.466170157
401	1	403.3967649	10.47721285	62.01114286	93.506	74.7441812	-1.672769776	6	0.542739785	419.596677	114.2668511	566.768354	3914.827707	1.012791302	56.01889393	34	1_34	34.1	136.93	205.8	2.97	300	70	1.609956873	-0.565010897	0.138446492	0.215241297	3.309402633	-0.466170157
401	1	342.6893004	10.6433302	72.5945	105.2555	85.54345434	0.638626128	6	0.542739785	248.1583857	179.5466477	911.6880273	3660.434986	1.012791302	56.01889393	35	1_35	34.1	136.93	205.8	2.97	300	70	1.609956873	-0.565010897	0.138446492	0.215241297	3.309402633	-0.466170157
401	2	365.0673351	8.528445269	59.38	90.11666667	71.89764345	-2.282021492	7	0.542739785	250.1369934	149.0336858	652.9609067	4428.651455	0.816188849	44.66049673	24	2_24	49.4	54.37	104.97	6.94	14	7	-0.785673229	-1.056353228	-0.876502056	0.883836057	1.382603262	-0.011899609
401	2	431.108965	7.486959628	62.76142857	101.7671429	79.32729062	-0.691835207	7	0.542739785	246.7597441	137.6436911	392.5050989	3983.747689	0.816188849	44.66049673	25	2_25	49.4	54.37	104.97	6.94	14	7	-0.785673229	-1.056353228	-0.876502056	0.883836057	1.382603262	-0.011899609
401	2	406.8850814	8.937124435	66.73285714	104.1414286	82.78017143	0.047193658	7	0.542739785	254.5967117	111.6419696	580.1106325	4012.496045	0.816188849	44.66049673	26	2_26	49.4	54.37	104.97	6.94	14	7	-0.785673229	-1.056353228	-0.876502056	0.883836057	1.382603262	-0.011899609
401	2	513.4536721	11.02411549	58.99	92.78	72.82896698	-2.082687947	7	0.542739785	427.2770825	70.56326847	178.0365357	4737.923331	0.816188849	44.66049673	27	2_27	49.4	54.37	104.97	6.94	14	7	-0.785673229	-1.056353228	-0.876502056	0.883836057	1.382603262	-0.011899609
401	2	523.636321	9.586244319	68.29	105.6857143	83.92984468	0.293261147	7	0.542739785	455.2010788	63.50389219	205.1958702	4469.098907	0.816188849	44.66049673	28	2_28	49.4	54.37	104.97	6.94	14	7	-0.785673229	-1.056353228	-0.876502056	0.883836057	1.382603262	-0.011899609
401	2	512.2728501	8.612944064	72.95714286	108.4542857	87.79182966	1.119851619	7	0.542739785	507.207752	69.75389161	292.9304465	4771.534057	0.816188849	44.66049673	29	2_29	49.4	54.37	104.97	6.94	14	7	-0.785673229	-1.056353228	-0.876502056	0.883836057	1.382603262	-0.011899609
401	2	407.2502058	11.8054058	71.85285714	107.0757143	85.41332249	0.610773678	7	0.542739785	321.4482922	99.81393702	543.4595838	4323.286026	0.816188849	44.66049673	30	2_30	49.4	54.37	104.97	6.94	14	7	-0.785673229	-1.056353228	-0.876502056	0.883836057	1.382603262	-0.011899609
401	2	445.3789558	9.79535599	72.18285714	99.93857143	83.48102968	0.197200131	7	0.542739785	350.3412749	101.5100665	326.5879792	4431.442963	0.816188849	44.66049673	31	2_31	49.4	54.37	104.97	6.94	14	7	-0.785673229	-1.056353228	-0.876502056	0.883836057	1.382603262	-0.011899609
401	2	503.1928132	10.24717386	65.46571429	99.55285714	79.43572613	-0.668626478	7	0.542739785	553.9106467	79.53161114	174.3432586	4231.167834	0.816188849	44.66049673	32	2_32	49.4	54.37	104.97	6.94	14	7	-0.785673229	-1.056353228	-0.876502056	0.883836057	1.382603262	-0.011899609
401	2	529.631578	9.35043838	72.38285714	110.02	87.0053173	0.951512376	7	0.542739785	614.4073647	93.20313412	144.0962205	4701.300149	0.816188849	44.66049673	33	2_33	49.4	54.37	104.97	6.94	14	7	-0.785673229	-1.056353228	-0.876502056	0.883836057	1.382603262	-0.011899609
401	2	427.0626928	8.176332013	71.34571429	106.8885714	85.27514132	0.581198411	7	0.542739785	308.0191205	88.24680717	461.9991905	4281.268201	0.816188849	44.66049673	34	2_34	49.4	54.37	104.97	6.94	14	7	-0.785673229	-1.056353228	-0.876502056	0.883836057	1.382603262	-0.011899609
401	2	550.131105	8.123025385	69.43	103.1925	82.31510384	-0.052345943	7	0.542739785	587.9132606	69.92457343	182.6901081	4332.651075	0.816188849	44.66049673	35	2_35	49.4	54.37	104.97	6.94	14	7	-0.785673229	-1.056353228	-0.876502056	0.883836057	1.382603262	-0.011899609
406	1	383.7078914	7.861437261	62.906	93.074	75.43322159	-1.525292707	6	0.542739785	265.201673	169.3502054	685.678487	5248.573917	1.263110658	57.78632833	25	1_25	12.98	14.95	5.94	3.4	35	NA	-0.609770319	NA	-1.361110483	-0.707681666	-0.509799215	-0.41696705
406	1	359.8043132	7.769437917	71.46371429	104.8922857	85.64888858	0.661192487	6	0.542739785	208.5544837	120.861496	826.7776615	4142.793927	1.263110658	57.78632833	26	1_26	12.98	14.95	5.94	3.4	35	NA	-0.609770319	NA	-1.361110483	-0.707681666	-0.509799215	-0.41696705
406	1	357.917794	8.875435752	71.08057143	104.1825714	84.81121316	0.481902686	6	0.542739785	255.0590481	119.3517909	827.5458285	3875.929537	1.263110658	57.78632833	27	1_27	12.98	14.95	5.94	3.4	35	NA	-0.609770319	NA	-1.361110483	-0.707681666	-0.509799215	-0.41696705
406	1	357.8590628	7.285399244	74.20485714	107.6591429	88.41461144	1.253147187	6	0.542739785	218.1853606	114.4728492	846.6816815	4006.583913	1.263110658	57.78632833	28	1_28	12.98	14.95	5.94	3.4	35	NA	-0.609770319	NA	-1.361110483	-0.707681666	-0.509799215	-0.41696705
406	1	394.2317088	8.222572829	69.8	103.2594286	84.36386825	0.386156316	6	0.542739785	416.5397127	107.326958	633.5555638	4518.4084	1.263110658	57.78632833	29	1_29	12.98	14.95	5.94	3.4	35	NA	-0.609770319	NA	-1.361110483	-0.707681666	-0.509799215	-0.41696705
406	1	388.5242948	8.859683182	73.65971429	106.3682857	85.7838117	0.690070426	6	0.542739785	322.8342114	144.1385397	591.9246557	4791.336905	1.263110658	57.78632833	30	1_30	12.98	14.95	5.94	3.4	35	NA	-0.609770319	NA	-1.361110483	-0.707681666	-0.509799215	-0.41696705
406	1	399.6411873	8.973056357	72.81371429	104.3831429	85.46864463	0.622614417	6	0.542739785	323.0039423	123.5858032	504.4860486	3928.879488	1.263110658	57.78632833	31	1_31	12.98	14.95	5.94	3.4	35	NA	-0.609770319	NA	-1.361110483	-0.707681666	-0.509799215	-0.41696705
406	1	365.8213683	8.253304923	72.41771429	103.2517143	84.59286903	0.435169937	6	0.542739785	183.5620582	117.1880753	620.3159654	4037.118016	1.263110658	57.78632833	32	1_32	12.98	14.95	5.94	3.4	35	NA	-0.609770319	NA	-1.361110483	-0.707681666	-0.509799215	-0.41696705
406	1	377.6295984	9.002714576	72.03971429	98.85714286	83.02913349	0.10047964	6	0.542739785	342.0898214	125.5349731	690.1407089	4213.460539	1.263110658	57.78632833	33	1_33	12.98	14.95	5.94	3.4	35	NA	-0.609770319	NA	-1.361110483	-0.707681666	-0.509799215	-0.41696705
406	1	365.9638965	9.16754785	62.01114286	93.506	74.7441812	-1.672769776	6	0.542739785	291.0777664	144.4884584	762.9539872	3972.774996	1.263110658	57.78632833	34	1_34	12.98	14.95	5.94	3.4	35	NA	-0.609770319	NA	-1.361110483	-0.707681666	-0.509799215	-0.41696705
406	1	348.4648272	8.144439256	72.5945	105.2555	85.54345434	0.638626128	6	0.542739785	258.1264531	158.3318774	880.3625441	3638.025196	1.263110658	57.78632833	35	1_35	12.98	14.95	5.94	3.4	35	NA	-0.609770319	NA	-1.361110483	-0.707681666	-0.509799215	-0.41696705
406	2	368.5798462	6.852643179	59.38	90.11666667	71.89764345	-2.282021492	7	0.542739785	270.3480032	142.8870723	682.6120682	4301.584499	1.55055769	57.70788074	24	2_24	26.83	22.69	7.64	13.18	12	6	-0.802425887	-1.064152313	-1.265959057	-0.102450462	-0.477313259	0.702117574
406	2	464.6915299	6.751668115	62.76142857	101.7671429	79.32729062	-0.691835207	7	0.542739785	249.7770488	66.75236511	319.789567	4238.301758	1.55055769	57.70788074	25	2_25	26.83	22.69	7.64	13.18	12	6	-0.802425887	-1.064152313	-1.265959057	-0.102450462	-0.477313259	0.702117574
406	2	372.4410572	8.207072349	66.73285714	104.1414286	82.78017143	0.047193658	7	0.542739785	229.0812374	160.3484601	476.8865382	3791.645902	1.55055769	57.70788074	26	2_26	26.83	22.69	7.64	13.18	12	6	-0.802425887	-1.064152313	-1.265959057	-0.102450462	-0.477313259	0.702117574
406	2	365.1475273	7.05169136	58.99	92.78	72.82896698	-2.082687947	7	0.542739785	227.0600397	129.7150493	634.2707673	4013.243458	1.55055769	57.70788074	27	2_27	26.83	22.69	7.64	13.18	12	6	-0.802425887	-1.064152313	-1.265959057	-0.102450462	-0.477313259	0.702117574
406	2	357.2585031	8.197137145	68.29	105.6857143	83.92984468	0.293261147	7	0.542739785	173.0345985	100.9505709	555.7425647	3686.770985	1.55055769	57.70788074	28	2_28	26.83	22.69	7.64	13.18	12	6	-0.802425887	-1.064152313	-1.265959057	-0.102450462	-0.477313259	0.702117574
406	2	364.574671	8.294466878	72.95714286	108.4542857	87.79182966	1.119851619	7	0.542739785	241.5057772	113.8531332	652.5692512	3979.913861	1.55055769	57.70788074	29	2_29	26.83	22.69	7.64	13.18	12	6	-0.802425887	-1.064152313	-1.265959057	-0.102450462	-0.477313259	0.702117574
406	2	346.1475511	8.636742126	71.85285714	107.0757143	85.41332249	0.610773678	7	0.542739785	183.9411017	124.0482333	795.7337582	3809.403584	1.55055769	57.70788074	30	2_30	26.83	22.69	7.64	13.18	12	6	-0.802425887	-1.064152313	-1.265959057	-0.102450462	-0.477313259	0.702117574
406	2	342.2203906	9.503852583	72.18285714	99.93857143	83.48102968	0.197200131	7	0.542739785	229.2127422	99.51187189	882.8537798	3588.574764	1.55055769	57.70788074	31	2_31	26.83	22.69	7.64	13.18	12	6	-0.802425887	-1.064152313	-1.265959057	-0.102450462	-0.477313259	0.702117574
406	2	396.4564671	7.437751085	65.46571429	99.55285714	79.43572613	-0.668626478	7	0.542739785	237.742634	111.2462337	539.2515303	4517.263234	1.55055769	57.70788074	32	2_32	26.83	22.69	7.64	13.18	12	6	-0.802425887	-1.064152313	-1.265959057	-0.102450462	-0.477313259	0.702117574
406	2	402.4353265	8.044681149	72.38285714	110.02	87.0053173	0.951512376	7	0.542739785	311.1384643	147.2583924	505.1217793	4368.778932	1.55055769	57.70788074	33	2_33	26.83	22.69	7.64	13.18	12	6	-0.802425887	-1.064152313	-1.265959057	-0.102450462	-0.477313259	0.702117574
406	2	347.7438506	9.597618939	71.34571429	106.8885714	85.27514132	0.581198411	7	0.542739785	228.3559277	140.5267972	824.8629266	3849.899488	1.55055769	57.70788074	34	2_34	26.83	22.69	7.64	13.18	12	6	-0.802425887	-1.064152313	-1.265959057	-0.102450462	-0.477313259	0.702117574
406	2	409.5853494	8.080438301	69.43	103.1925	82.31510384	-0.052345943	7	0.542739785	290.092021	108.277066	481.1910697	4298.376607	1.55055769	57.70788074	35	2_35	26.83	22.69	7.64	13.18	12	6	-0.802425887	-1.064152313	-1.265959057	-0.102450462	-0.477313259	0.702117574
407	1	365.1580472	8.573610836	62.906	93.074	75.43322159	-1.525292707	6	0.542739785	298.780095	118.0200091	807.4866535	4770.31247	1.603865855	76.40743763	25	1_25	35.53	193.02	13.21	3.5	75	25	-0.274717158	-0.915969705	0.827986996	0.277730873	-0.37087398	-0.405524467
407	1	358.5116587	7.397944782	71.46371429	104.8922857	85.64888858	0.661192487	6	0.542739785	216.950162	144.9201672	833.5324216	4036.187612	1.603865855	76.40743763	26	1_26	35.53	193.02	13.21	3.5	75	25	-0.274717158	-0.915969705	0.827986996	0.277730873	-0.37087398	-0.405524467
407	1	363.7317916	9.793408118	71.08057143	104.1825714	84.81121316	0.481902686	6	0.542739785	287.4161688	111.6112585	767.8694065	4330.949469	1.603865855	76.40743763	27	1_27	35.53	193.02	13.21	3.5	75	25	-0.274717158	-0.915969705	0.827986996	0.277730873	-0.37087398	-0.405524467
407	1	381.4897153	9.895630971	74.20485714	107.6591429	88.41461144	1.253147187	6	0.542739785	297.3527499	105.9548387	642.5403793	4137.564986	1.603865855	76.40743763	28	1_28	35.53	193.02	13.21	3.5	75	25	-0.274717158	-0.915969705	0.827986996	0.277730873	-0.37087398	-0.405524467
407	1	365.7945929	8.349174926	69.8	103.2594286	84.36386825	0.386156316	6	0.542739785	261.1343126	123.0900316	761.0987704	4234.198273	1.603865855	76.40743763	29	1_29	35.53	193.02	13.21	3.5	75	25	-0.274717158	-0.915969705	0.827986996	0.277730873	-0.37087398	-0.405524467
407	1	454.9944536	9.638835826	73.65971429	106.3682857	85.7838117	0.690070426	6	0.542739785	497.377503	124.6514014	372.5764514	4742.52423	1.603865855	76.40743763	30	1_30	35.53	193.02	13.21	3.5	75	25	-0.274717158	-0.915969705	0.827986996	0.277730873	-0.37087398	-0.405524467
407	1	448.6295948	8.96291599	72.81371429	104.3831429	85.46864463	0.622614417	6	0.542739785	475.2334008	162.2243278	439.9589133	4834.018812	1.603865855	76.40743763	31	1_31	35.53	193.02	13.21	3.5	75	25	-0.274717158	-0.915969705	0.827986996	0.277730873	-0.37087398	-0.405524467
407	1	518.8776354	9.54815403	72.41771429	103.2517143	84.59286903	0.435169937	6	0.542739785	643.1128371	75.53244933	239.8317401	4936.862288	1.603865855	76.40743763	32	1_32	35.53	193.02	13.21	3.5	75	25	-0.274717158	-0.915969705	0.827986996	0.277730873	-0.37087398	-0.405524467
407	1	438.3258834	8.695899545	72.03971429	98.85714286	83.02913349	0.10047964	6	0.542739785	440.6410992	112.429921	552.3713502	4371.225331	1.603865855	76.40743763	33	1_33	35.53	193.02	13.21	3.5	75	25	-0.274717158	-0.915969705	0.827986996	0.277730873	-0.37087398	-0.405524467
407	1	459.8918876	9.288149128	62.01114286	93.506	74.7441812	-1.672769776	6	0.542739785	500.9529546	115.7504609	355.6698203	4695.573495	1.603865855	76.40743763	34	1_34	35.53	193.02	13.21	3.5	75	25	-0.274717158	-0.915969705	0.827986996	0.277730873	-0.37087398	-0.405524467
407	1	430.2082548	8.758725446	72.5945	105.2555	85.54345434	0.638626128	6	0.542739785	412.1201535	124.0201904	527.3741086	3975.974878	1.603865855	76.40743763	35	1_35	35.53	193.02	13.21	3.5	75	25	-0.274717158	-0.915969705	0.827986996	0.277730873	-0.37087398	-0.405524467
407	2	363.7013856	7.963145736	59.38	90.11666667	71.89764345	-2.282021492	7	0.542739785	209.4249052	176.6010587	591.7610995	4352.103612	1.01445685	63.49260499	24	2_24	20.92	118.03	6.61	11.21	300	114	1.609956873	-0.221851174	-0.093900015	-0.360711575	-0.496995926	0.476698687
407	2	394.4042296	8.395183832	62.76142857	101.7671429	79.32729062	-0.691835207	7	0.542739785	295.0052651	152.0350141	464.1318645	3835.580175	1.01445685	63.49260499	25	2_25	20.92	118.03	6.61	11.21	300	114	1.609956873	-0.221851174	-0.093900015	-0.360711575	-0.496995926	0.476698687
407	2	436.1549601	7.866215124	66.73285714	104.1414286	82.78017143	0.047193658	7	0.542739785	257.9725465	115.5694777	429.0656887	3788.170265	1.01445685	63.49260499	26	2_26	20.92	118.03	6.61	11.21	300	114	1.609956873	-0.221851174	-0.093900015	-0.360711575	-0.496995926	0.476698687
407	2	431.6783493	8.403536069	58.99	92.78	72.82896698	-2.082687947	7	0.542739785	302.9281837	93.0510004	428.7115213	4179.349934	1.01445685	63.49260499	27	2_27	20.92	118.03	6.61	11.21	300	114	1.609956873	-0.221851174	-0.093900015	-0.360711575	-0.496995926	0.476698687
407	2	407.7916881	8.456845792	68.29	105.6857143	83.92984468	0.293261147	7	0.542739785	281.7450399	70.74832197	660.4509509	3548.165689	1.01445685	63.49260499	28	2_28	20.92	118.03	6.61	11.21	300	114	1.609956873	-0.221851174	-0.093900015	-0.360711575	-0.496995926	0.476698687
407	2	544.0263596	8.041315009	72.95714286	108.4542857	87.79182966	1.119851619	7	0.542739785	492.8188101	53.3756487	215.8109799	4189.823553	1.01445685	63.49260499	29	2_29	20.92	118.03	6.61	11.21	300	114	1.609956873	-0.221851174	-0.093900015	-0.360711575	-0.496995926	0.476698687
407	2	423.6552038	9.192484161	71.85285714	107.0757143	85.41332249	0.610773678	7	0.542739785	290.0442047	129.5945698	331.8115749	4201.688628	1.01445685	63.49260499	30	2_30	20.92	118.03	6.61	11.21	300	114	1.609956873	-0.221851174	-0.093900015	-0.360711575	-0.496995926	0.476698687
407	2	476.3391555	8.861123628	72.18285714	99.93857143	83.48102968	0.197200131	7	0.542739785	408.130947	67.56528156	294.4859763	4027.253861	1.01445685	63.49260499	31	2_31	20.92	118.03	6.61	11.21	300	114	1.609956873	-0.221851174	-0.093900015	-0.360711575	-0.496995926	0.476698687
407	2	534.0585487	9.305223794	65.46571429	99.55285714	79.43572613	-0.668626478	7	0.542739785	669.014277	65.34046038	189.560142	4289.403796	1.01445685	63.49260499	32	2_32	20.92	118.03	6.61	11.21	300	114	1.609956873	-0.221851174	-0.093900015	-0.360711575	-0.496995926	0.476698687
407	2	468.6798952	9.133032952	72.38285714	110.02	87.0053173	0.951512376	7	0.542739785	436.9586947	129.3108579	240.4611144	4217.683149	1.01445685	63.49260499	33	2_33	20.92	118.03	6.61	11.21	300	114	1.609956873	-0.221851174	-0.093900015	-0.360711575	-0.496995926	0.476698687
407	2	482.6338278	10.25929628	71.34571429	106.8885714	85.27514132	0.581198411	7	0.542739785	507.203251	112.267464	209.7747872	4124.154564	1.01445685	63.49260499	34	2_34	20.92	118.03	6.61	11.21	300	114	1.609956873	-0.221851174	-0.093900015	-0.360711575	-0.496995926	0.476698687
407	2	508.4849412	9.168146059	69.43	103.1925	82.31510384	-0.052345943	7	0.542739785	618.9708056	90.55094893	265.534733	5258.231936	1.01445685	63.49260499	35	2_35	20.92	118.03	6.61	11.21	300	114	1.609956873	-0.221851174	-0.093900015	-0.360711575	-0.496995926	0.476698687
414	1	367.4007495	9.020668592	62.906	93.074	75.43322159	-1.525292707	6	0.542739785	252.0499233	126.3636282	793.2996577	4600.664689	1.093530158	68.18375587	25	1_25	18.7	62.29	116.38	2.5	300	92	1.609956873	-0.393431035	-0.779137806	-0.457723364	1.600641354	-0.519950297
414	1	370.5535393	8.070349156	71.46371429	104.8922857	85.64888858	0.661192487	6	0.542739785	243.2528762	113.2698936	779.3442485	3540.09193	1.093530158	68.18375587	26	1_26	18.7	62.29	116.38	2.5	300	92	1.609956873	-0.393431035	-0.779137806	-0.457723364	1.600641354	-0.519950297
414	1	340.5661901	11.58582697	71.264	104.555	85.11067539	0.545997349	6	0.542739785	272.4662273	114.1246537	927.5297663	3110.906554	1.093530158	68.18375587	27	1_27	18.7	62.29	116.38	2.5	300	92	1.609956873	-0.393431035	-0.779137806	-0.457723364	1.600641354	-0.519950297
414	1	373.9642711	8.006192098	74.2244	108.1328	88.60158962	1.293166602	6	0.542739785	266.5234034	170.4890282	712.8720449	3689.251129	1.093530158	68.18375587	28	1_28	18.7	62.29	116.38	2.5	300	92	1.609956873	-0.393431035	-0.779137806	-0.457723364	1.600641354	-0.519950297
414	1	337.5542975	9.445007484	67.496	101.9975	82.76140724	0.043177509	6	0.542739785	153.2157894	133.2936574	857.129887	2994.167507	1.093530158	68.18375587	29	1_29	18.7	62.29	116.38	2.5	300	92	1.609956873	-0.393431035	-0.779137806	-0.457723364	1.600641354	-0.519950297
414	1	363.3741492	9.384599573	73.331	106.1	85.65854272	0.663258787	6	0.542739785	286.2326545	157.4199814	772.7377225	3833.183071	1.093530158	68.18375587	30	1_30	18.7	62.29	116.38	2.5	300	92	1.609956873	-0.393431035	-0.779137806	-0.457723364	1.600641354	-0.519950297
414	1	391.234461	9.95902255	72.81371429	104.3831429	85.46864463	0.622614417	6	0.542739785	316.8021002	113.5718193	581.768816	3908.680465	1.093530158	68.18375587	31	1_31	18.7	62.29	116.38	2.5	300	92	1.609956873	-0.393431035	-0.779137806	-0.457723364	1.600641354	-0.519950297
414	1	431.809891	10.91837062	72.41771429	103.2517143	84.59286903	0.435169937	6	0.542739785	396.4177484	163.728475	360.6788182	3628.240584	1.093530158	68.18375587	32	1_32	18.7	62.29	116.38	2.5	300	92	1.609956873	-0.393431035	-0.779137806	-0.457723364	1.600641354	-0.519950297
414	1	396.2306265	10.32608009	72.03971429	98.85714286	83.02913349	0.10047964	6	0.542739785	383.2097788	109.4667083	616.3819906	4257.082265	1.093530158	68.18375587	33	1_33	18.7	62.29	116.38	2.5	300	92	1.609956873	-0.393431035	-0.779137806	-0.457723364	1.600641354	-0.519950297
414	1	512.0542656	13.1015625	63.896	90.914	75.74672745	-1.458192251	6	0.542739785	540.7945938	88.85306809	121.0329068	4024.20374	1.093530158	68.18375587	34	1_34	18.7	62.29	116.38	2.5	300	92	1.609956873	-0.393431035	-0.779137806	-0.457723364	1.600641354	-0.519950297
414	2	368.9714503	7.433427264	59.38	90.11666667	71.89764345	-2.282021492	7	0.542739785	254.5476979	144.1456793	633.057904	4220.067989	1.210827844	35.05597448	24	2_24	29.5	55.69	3.9	2.4	90	19	-0.149072223	-0.962764213	-0.860274681	0.014225879	-0.548782362	-0.53139288
414	2	421.0430667	7.851455336	62.76142857	101.7671429	79.32729062	-0.691835207	7	0.542739785	296.2068741	117.9879078	388.2880627	3530.247377	1.210827844	35.05597448	25	2_25	29.5	55.69	3.9	2.4	90	19	-0.149072223	-0.962764213	-0.860274681	0.014225879	-0.548782362	-0.53139288
414	2	410.181293	9.854996165	66.73285714	104.1414286	82.78017143	0.047193658	7	0.542739785	361.9963002	227.24298	385.5505319	3590.720465	1.210827844	35.05597448	26	2_26	29.5	55.69	3.9	2.4	90	19	-0.149072223	-0.962764213	-0.860274681	0.014225879	-0.548782362	-0.53139288
414	2	500.2355136	11.29299548	58.99	92.78	72.82896698	-2.082687947	7	0.542739785	475.050528	71.36032169	205.3365089	3894.408482	1.210827844	35.05597448	27	2_27	29.5	55.69	3.9	2.4	90	19	-0.149072223	-0.962764213	-0.860274681	0.014225879	-0.548782362	-0.53139288
414	2	516.3339181	9.399954678	68.29	105.6857143	83.92984468	0.293261147	7	0.542739785	433.4459746	78.74658868	197.2967532	4231.270108	1.210827844	35.05597448	28	2_28	29.5	55.69	3.9	2.4	90	19	-0.149072223	-0.962764213	-0.860274681	0.014225879	-0.548782362	-0.53139288
414	2	566.3286297	7.679431938	72.95714286	108.4542857	87.79182966	1.119851619	7	0.542739785	650.1383209	50.93772023	160.6776276	3947.557768	1.210827844	35.05597448	29	2_29	29.5	55.69	3.9	2.4	90	19	-0.149072223	-0.962764213	-0.860274681	0.014225879	-0.548782362	-0.53139288
414	2	464.9221108	9.673659939	71.85285714	107.0757143	85.41332249	0.610773678	7	0.542739785	361.4843209	113.666012	271.2293598	3725.969723	1.210827844	35.05597448	30	2_30	29.5	55.69	3.9	2.4	90	19	-0.149072223	-0.962764213	-0.860274681	0.014225879	-0.548782362	-0.53139288
414	2	498.1463735	9.773367069	72.18285714	99.93857143	83.48102968	0.197200131	7	0.542739785	407.9794953	82.75069372	231.081366	3885.709958	1.210827844	35.05597448	31	2_31	29.5	55.69	3.9	2.4	90	19	-0.149072223	-0.962764213	-0.860274681	0.014225879	-0.548782362	-0.53139288
414	2	504.5175924	11.01194004	65.46571429	99.55285714	79.43572613	-0.668626478	7	0.542739785	583.7895136	103.7562239	174.1374887	3734.511408	1.210827844	35.05597448	32	2_32	29.5	55.69	3.9	2.4	90	19	-0.149072223	-0.962764213	-0.860274681	0.014225879	-0.548782362	-0.53139288
414	2	529.1218126	9.517019902	72.38285714	110.02	87.0053173	0.951512376	7	0.542739785	562.6431147	62.14860977	165.5139919	3772.865612	1.210827844	35.05597448	33	2_33	29.5	55.69	3.9	2.4	90	19	-0.149072223	-0.962764213	-0.860274681	0.014225879	-0.548782362	-0.53139288
414	2	486.6829555	10.64939764	71.34571429	106.8885714	85.27514132	0.581198411	7	0.542739785	443.6454959	56.94252341	209.5301543	3669.947065	1.210827844	35.05597448	34	2_34	29.5	55.69	3.9	2.4	90	19	-0.149072223	-0.962764213	-0.860274681	0.014225879	-0.548782362	-0.53139288
414	2	505.8316757	11.72342035	69.43	103.1925	82.31510384	-0.052345943	7	0.542739785	520.7446021	61.48457533	125.5382774	4138.046066	1.210827844	35.05597448	35	2_35	29.5	55.69	3.9	2.4	90	19	-0.149072223	-0.962764213	-0.860274681	0.014225879	-0.548782362	-0.53139288
423	2	335.8410943	15.04144277	59.38	90.11666667	71.89764345	-2.282021492	7	0.542739785	330.5422072	96.68460669	1010.396933	3756.367488	1.288695049	57.60118536	24	2_24	19.29	159.36	84.02	9.64	12	300	-0.802425887	1.228778566	0.414188933	-0.431940951	0.982261629	0.297050133
423	2	448.8754322	7.741982743	62.76142857	101.7671429	79.32729062	-0.691835207	7	0.542739785	292.7321628	102.1201947	346.5543464	4429.221659	1.288695049	57.60118536	25	2_25	19.29	159.36	84.02	9.64	12	300	-0.802425887	1.228778566	0.414188933	-0.431940951	0.982261629	0.297050133
423	2	419.9441852	9.102883657	66.73285714	104.1414286	82.78017143	0.047193658	7	0.542739785	318.9018208	91.13493109	460.5733076	4019.051253	1.288695049	57.60118536	26	2_26	19.29	159.36	84.02	9.64	12	300	-0.802425887	1.228778566	0.414188933	-0.431940951	0.982261629	0.297050133
423	2	551.9397569	10.04734903	58.99	92.78	72.82896698	-2.082687947	7	0.542739785	623.1793727	57.10989492	122.4056962	4057.586443	1.288695049	57.60118536	27	2_27	19.29	159.36	84.02	9.64	12	300	-0.802425887	1.228778566	0.414188933	-0.431940951	0.982261629	0.297050133
423	2	466.8839089	8.858478351	68.29	105.6857143	83.92984468	0.293261147	7	0.542739785	372.2432391	88.18175296	362.9889712	4288.108152	1.288695049	57.60118536	28	2_28	19.29	159.36	84.02	9.64	12	300	-0.802425887	1.228778566	0.414188933	-0.431940951	0.982261629	0.297050133
423	2	362.000495	9.9464546	72.95714286	108.4542857	87.79182966	1.119851619	7	0.542739785	261.0612395	96.88641795	745.7988443	3639.551082	1.288695049	57.60118536	29	2_29	19.29	159.36	84.02	9.64	12	300	-0.802425887	1.228778566	0.414188933	-0.431940951	0.982261629	0.297050133
423	2	431.8151334	10.87394475	71.85285714	107.0757143	85.41332249	0.610773678	7	0.542739785	364.3766436	76.60532951	498.3821735	3554.630212	1.288695049	57.60118536	30	2_30	19.29	159.36	84.02	9.64	12	300	-0.802425887	1.228778566	0.414188933	-0.431940951	0.982261629	0.297050133
423	2	473.0479799	9.030940626	72.18285714	99.93857143	83.48102968	0.197200131	7	0.542739785	473.0204755	93.38319207	311.2222176	4328.527528	1.288695049	57.60118536	31	2_31	19.29	159.36	84.02	9.64	12	300	-0.802425887	1.228778566	0.414188933	-0.431940951	0.982261629	0.297050133
423	2	546.3536093	8.776987301	65.46571429	99.55285714	79.43572613	-0.668626478	7	0.542739785	704.4645516	60.92176809	142.692714	4254.450522	1.288695049	57.60118536	32	2_32	19.29	159.36	84.02	9.64	12	300	-0.802425887	1.228778566	0.414188933	-0.431940951	0.982261629	0.297050133
423	2	514.2335822	10.90364675	72.38285714	110.02	87.0053173	0.951512376	7	0.542739785	566.4343891	60.0393387	115.8415479	4040.356958	1.288695049	57.60118536	33	2_33	19.29	159.36	84.02	9.64	12	300	-0.802425887	1.228778566	0.414188933	-0.431940951	0.982261629	0.297050133
423	2	416.3047426	8.269654732	71.34571429	106.8885714	85.27514132	0.581198411	7	0.542739785	358.1302042	127.5489192	478.9246987	4072.304872	1.288695049	57.60118536	34	2_34	19.29	159.36	84.02	9.64	12	300	-0.802425887	1.228778566	0.414188933	-0.431940951	0.982261629	0.297050133
423	2	483.0900552	8.290355714	69.43	103.1925	82.31510384	-0.052345943	7	0.542739785	483.5047	100.6044938	332.7762949	3533.41678	1.288695049	57.60118536	35	2_35	19.29	159.36	84.02	9.64	12	300	-0.802425887	1.228778566	0.414188933	-0.431940951	0.982261629	0.297050133
425	1	342.9006666	9.726180834	62.906	93.074	75.43322159	-1.525292707	6	0.542739785	267.7527979	138.9205751	911.2181913	5320.710499	1.417131212	74.39255162	25	1_25	20.05	144.98	18.38	2.6	300	287	1.609956873	1.127390466	0.237408892	-0.398729708	-0.272078455	-0.508507714
425	1	390.2322204	8.238900551	71.46371429	104.8922857	85.64888858	0.661192487	6	0.542739785	348.6551405	86.19799837	645.5938185	5191.558848	1.417131212	74.39255162	26	1_26	20.05	144.98	18.38	2.6	300	287	1.609956873	1.127390466	0.237408892	-0.398729708	-0.272078455	-0.508507714
425	1	371.7364434	9.620308345	71.08057143	104.1825714	84.81121316	0.481902686	6	0.542739785	297.0665497	152.2191372	743.0227812	4068.692796	1.417131212	74.39255162	27	1_27	20.05	144.98	18.38	2.6	300	287	1.609956873	1.127390466	0.237408892	-0.398729708	-0.272078455	-0.508507714
425	1	383.3512516	8.556635247	74.20485714	107.6591429	88.41461144	1.253147187	6	0.542739785	310.9564076	113.1848228	680.6402383	5042.568701	1.417131212	74.39255162	28	1_28	20.05	144.98	18.38	2.6	300	287	1.609956873	1.127390466	0.237408892	-0.398729708	-0.272078455	-0.508507714
425	1	389.6307334	8.437360107	69.8	103.2594286	84.36386825	0.386156316	6	0.542739785	361.332648	117.9600131	628.528667	4666.502573	1.417131212	74.39255162	29	1_29	20.05	144.98	18.38	2.6	300	287	1.609956873	1.127390466	0.237408892	-0.398729708	-0.272078455	-0.508507714
425	1	399.1687303	8.750870389	73.65971429	106.3682857	85.7838117	0.690070426	6	0.542739785	358.6950307	134.3614924	593.7343035	4876.208577	1.417131212	74.39255162	30	1_30	20.05	144.98	18.38	2.6	300	287	1.609956873	1.127390466	0.237408892	-0.398729708	-0.272078455	-0.508507714
425	1	462.684159	9.731067421	72.81371429	104.3831429	85.46864463	0.622614417	6	0.542739785	523.1913849	120.5166476	345.2407992	4692.267534	1.417131212	74.39255162	31	1_31	20.05	144.98	18.38	2.6	300	287	1.609956873	1.127390466	0.237408892	-0.398729708	-0.272078455	-0.508507714
425	1	450.3296548	8.720353424	72.41771429	103.2517143	84.59286903	0.435169937	6	0.542739785	464.4696209	121.9980086	424.3900778	4848.088277	1.417131212	74.39255162	32	1_32	20.05	144.98	18.38	2.6	300	287	1.609956873	1.127390466	0.237408892	-0.398729708	-0.272078455	-0.508507714
425	1	409.0981945	9.316007035	72.03971429	98.85714286	83.02913349	0.10047964	6	0.542739785	410.807417	155.0114758	579.9558743	4491.303105	1.417131212	74.39255162	33	1_33	20.05	144.98	18.38	2.6	300	287	1.609956873	1.127390466	0.237408892	-0.398729708	-0.272078455	-0.508507714
425	1	429.8633311	9.008762373	62.01114286	93.506	74.7441812	-1.672769776	6	0.542739785	467.1155714	129.6474547	534.2128698	4821.573331	1.417131212	74.39255162	34	1_34	20.05	144.98	18.38	2.6	300	287	1.609956873	1.127390466	0.237408892	-0.398729708	-0.272078455	-0.508507714
425	1	361.6221979	11.06416429	72.254	105.788	85.63360959	0.657922285	6	0.542739785	305.7358823	149.428753	836.5297339	3367.938689	1.417131212	74.39255162	35	1_35	20.05	144.98	18.38	2.6	300	287	1.609956873	1.127390466	0.237408892	-0.398729708	-0.272078455	-0.508507714
425	2	365.0536805	7.846039939	59.38	90.11666667	71.89764345	-2.282021492	7	0.542739785	239.5732218	111.6903889	656.6380358	4775.658729	1.501944398	78.58101472	24	2_24	12.91	128.46	9.74	5	49	300	-0.492501713	1.228778566	0.034320835	-0.710740596	-0.437183549	-0.233885721
425	2	423.6612325	8.067183524	62.76142857	101.7671429	79.32729062	-0.691835207	7	0.542739785	278.0772592	106.1903361	385.0597397	4101.426323	1.501944398	78.58101472	25	2_25	12.91	128.46	9.74	5	49	300	-0.492501713	1.228778566	0.034320835	-0.710740596	-0.437183549	-0.233885721
425	2	406.1886384	8.197609097	66.73285714	104.1414286	82.78017143	0.047193658	7	0.542739785	209.2954724	117.9925943	586.1457098	3838.178376	1.501944398	78.58101472	26	2_26	12.91	128.46	9.74	5	49	300	-0.492501713	1.228778566	0.034320835	-0.710740596	-0.437183549	-0.233885721
425	2	379.3688398	7.666478686	58.99	92.78	72.82896698	-2.082687947	7	0.542739785	284.0517892	132.2555451	562.9542987	4106.431391	1.501944398	78.58101472	27	2_27	12.91	128.46	9.74	5	49	300	-0.492501713	1.228778566	0.034320835	-0.710740596	-0.437183549	-0.233885721
425	2	375.4938727	8.318987601	68.29	105.6857143	83.92984468	0.293261147	7	0.542739785	257.5551653	141.2071352	558.0491158	3795.666415	1.501944398	78.58101472	28	2_28	12.91	128.46	9.74	5	49	300	-0.492501713	1.228778566	0.034320835	-0.710740596	-0.437183549	-0.233885721
425	2	362.2601977	10.71049084	72.95714286	108.4542857	87.79182966	1.119851619	7	0.542739785	257.7936287	130.5643656	688.0479692	3893.344918	1.501944398	78.58101472	29	2_29	12.91	128.46	9.74	5	49	300	-0.492501713	1.228778566	0.034320835	-0.710740596	-0.437183549	-0.233885721
425	2	345.5417784	10.79812303	71.85285714	107.0757143	85.41332249	0.610773678	7	0.542739785	239.1350687	139.1551646	844.1720469	3630.665421	1.501944398	78.58101472	30	2_30	12.91	128.46	9.74	5	49	300	-0.492501713	1.228778566	0.034320835	-0.710740596	-0.437183549	-0.233885721
425	2	448.218972	9.545602774	72.18285714	99.93857143	83.48102968	0.197200131	7	0.542739785	444.0881898	112.4369565	357.2455206	4960.531598	1.501944398	78.58101472	31	2_31	12.91	128.46	9.74	5	49	300	-0.492501713	1.228778566	0.034320835	-0.710740596	-0.437183549	-0.233885721
425	2	500.8437275	10.78746377	65.46571429	99.55285714	79.43572613	-0.668626478	7	0.542739785	563.1866711	90.55807629	214.9884474	4540.934852	1.501944398	78.58101472	32	2_32	12.91	128.46	9.74	5	49	300	-0.492501713	1.228778566	0.034320835	-0.710740596	-0.437183549	-0.233885721
425	2	500.7431947	10.59295166	72.38285714	110.02	87.0053173	0.951512376	7	0.542739785	426.2676065	78.40794579	220.1062186	4751.62242	1.501944398	78.58101472	33	2_33	12.91	128.46	9.74	5	49	300	-0.492501713	1.228778566	0.034320835	-0.710740596	-0.437183549	-0.233885721
425	2	419.2970633	8.192533974	71.34571429	106.8885714	85.27514132	0.581198411	7	0.542739785	359.9764531	118.6824073	468.3717741	4139.82262	1.501944398	78.58101472	34	2_34	12.91	128.46	9.74	5	49	300	-0.492501713	1.228778566	0.034320835	-0.710740596	-0.437183549	-0.233885721
425	2	554.0377357	7.27615401	69.43	103.1925	82.31510384	-0.052345943	7	0.542739785	639.8091625	64.53006963	140.9161279	4896.549326	1.501944398	78.58101472	35	2_35	12.91	128.46	9.74	5	49	300	-0.492501713	1.228778566	0.034320835	-0.710740596	-0.437183549	-0.233885721
429	1	347.5343272	10.44267125	62.906	93.074	75.43322159	-1.525292707	6	0.542739785	232.2167903	105.4816933	894.2035431	3861.262696	0.928281036	56.99903078	25	1_25	23.16	207.17	6.91	2.67	39	300	-0.576265003	1.228778566	1.001939539	-0.262825806	-0.49126311	-0.500497906
429	1	339.3904142	7.701049556	71.46371429	104.8922857	85.64888858	0.661192487	6	0.542739785	164.2928151	132.1417764	967.8449378	4144.50157	0.928281036	56.99903078	26	1_26	23.16	207.17	6.91	2.67	39	300	-0.576265003	1.228778566	1.001939539	-0.262825806	-0.49126311	-0.500497906
429	1	350.5605853	10.49656955	71.08057143	104.1825714	84.81121316	0.481902686	6	0.542739785	260.2684094	130.0258312	880.0043105	4199.038401	0.928281036	56.99903078	27	1_27	23.16	207.17	6.91	2.67	39	300	-0.576265003	1.228778566	1.001939539	-0.262825806	-0.49126311	-0.500497906
429	1	360.7837117	10.50177424	74.20485714	107.6591429	88.41461144	1.253147187	6	0.542739785	276.508461	123.1981458	829.5839943	3688.830964	0.928281036	56.99903078	28	1_28	23.16	207.17	6.91	2.67	39	300	-0.576265003	1.228778566	1.001939539	-0.262825806	-0.49126311	-0.500497906
429	1	352.2546135	11.68059283	69.8	103.2594286	84.36386825	0.386156316	6	0.542739785	300.3836172	152.9978886	837.101903	3827.686094	0.928281036	56.99903078	29	1_29	23.16	207.17	6.91	2.67	39	300	-0.576265003	1.228778566	1.001939539	-0.262825806	-0.49126311	-0.500497906
429	1	369.9964049	8.983895113	73.65971429	106.3682857	85.7838117	0.690070426	6	0.542739785	289.1214647	164.2790303	750.4069234	3825.937414	0.928281036	56.99903078	30	1_30	23.16	207.17	6.91	2.67	39	300	-0.576265003	1.228778566	1.001939539	-0.262825806	-0.49126311	-0.500497906
429	1	406.505662	9.528378368	72.81371429	104.3831429	85.46864463	0.622614417	6	0.542739785	330.898414	83.77446201	507.6789766	4115.763763	0.928281036	56.99903078	31	1_31	23.16	207.17	6.91	2.67	39	300	-0.576265003	1.228778566	1.001939539	-0.262825806	-0.49126311	-0.500497906
429	1	431.4550814	9.732462733	72.41771429	103.2517143	84.59286903	0.435169937	6	0.542739785	400.8620072	116.8992278	421.8488062	4330.383581	0.928281036	56.99903078	32	1_32	23.16	207.17	6.91	2.67	39	300	-0.576265003	1.228778566	1.001939539	-0.262825806	-0.49126311	-0.500497906
429	1	427.2323408	9.366460183	75.1172	101.6024	85.95155419	0.725972777	6	0.542739785	419.210012	108.4699631	536.5124352	4317.629656	0.928281036	56.99903078	33	1_33	23.16	207.17	6.91	2.67	39	300	-0.576265003	1.228778566	1.001939539	-0.262825806	-0.49126311	-0.500497906
438	1	385.4376314	7.847549129	62.906	93.074	75.43322159	-1.525292707	6	0.542739785	347.9263329	136.8311204	656.540749	4389.620067	1.594108417	75.96045321	25	1_25	17.6	193.46	6.64	2.24	300	19	1.609956873	-0.962764213	0.833396121	-0.505792268	-0.496422645	-0.549701013
438	1	411.1772309	7.492788671	71.46371429	104.8922857	85.64888858	0.661192487	6	0.542739785	396.8234681	132.9117133	551.4423243	4332.232795	1.594108417	75.96045321	26	1_26	17.6	193.46	6.64	2.24	300	19	1.609956873	-0.962764213	0.833396121	-0.505792268	-0.496422645	-0.549701013
438	1	372.2345768	9.485820863	71.08057143	104.1825714	84.81121316	0.481902686	6	0.542739785	301.1951859	132.1077353	732.5789678	3476.123249	1.594108417	75.96045321	27	1_27	17.6	193.46	6.64	2.24	300	19	1.609956873	-0.962764213	0.833396121	-0.505792268	-0.496422645	-0.549701013
438	1	394.1689048	8.585133788	74.20485714	107.6591429	88.41461144	1.253147187	6	0.542739785	322.8878885	146.5255627	599.344163	4060.769043	1.594108417	75.96045321	28	1_28	17.6	193.46	6.64	2.24	300	19	1.609956873	-0.962764213	0.833396121	-0.505792268	-0.496422645	-0.549701013
438	1	371.6866737	9.077101974	69.8	103.2594286	84.36386825	0.386156316	6	0.542739785	313.6076843	145.8308182	725.9667491	3860.440887	1.594108417	75.96045321	29	1_29	17.6	193.46	6.64	2.24	300	19	1.609956873	-0.962764213	0.833396121	-0.505792268	-0.496422645	-0.549701013
438	1	441.4759944	8.978064164	73.65971429	106.3682857	85.7838117	0.690070426	6	0.542739785	485.930876	86.94257996	481.3620216	4425.298191	1.594108417	75.96045321	30	1_30	17.6	193.46	6.64	2.24	300	19	1.609956873	-0.962764213	0.833396121	-0.505792268	-0.496422645	-0.549701013
438	1	478.263937	7.479191635	72.81371429	104.3831429	85.46864463	0.622614417	6	0.542739785	572.7770918	104.5933579	434.0507041	4031.743269	1.594108417	75.96045321	31	1_31	17.6	193.46	6.64	2.24	300	19	1.609956873	-0.962764213	0.833396121	-0.505792268	-0.496422645	-0.549701013
438	1	534.4458161	7.961447821	72.41771429	103.2517143	84.59286903	0.435169937	6	0.542739785	709.862467	65.8814596	219.6813059	4257.46121	1.594108417	75.96045321	32	1_32	17.6	193.46	6.64	2.24	300	19	1.609956873	-0.962764213	0.833396121	-0.505792268	-0.496422645	-0.549701013
438	1	441.0182703	8.035821185	72.03971429	98.85714286	83.02913349	0.10047964	6	0.542739785	434.8927219	99.16781749	534.1529315	3901.528961	1.594108417	75.96045321	33	1_33	17.6	193.46	6.64	2.24	300	19	1.609956873	-0.962764213	0.833396121	-0.505792268	-0.496422645	-0.549701013
438	1	430.1270196	10.71363621	62.01114286	93.506	74.7441812	-1.672769776	6	0.542739785	503.6428186	134.3510286	493.5039059	3771.627944	1.594108417	75.96045321	34	1_34	17.6	193.46	6.64	2.24	300	19	1.609956873	-0.962764213	0.833396121	-0.505792268	-0.496422645	-0.549701013
438	1	370.3908575	9.608583587	72.5945	105.2555	85.54345434	0.638626128	6	0.542739785	301.1672018	150.7425455	775.0979103	3747.477405	1.594108417	75.96045321	35	1_35	17.6	193.46	6.64	2.24	300	19	1.609956873	-0.962764213	0.833396121	-0.505792268	-0.496422645	-0.549701013
438	2	367.0260774	7.243341674	59.38	90.11666667	71.89764345	-2.282021492	7	0.542739785	295.5291254	162.7107519	696.1749328	3926.689285	1.450537489	73.32746401	24	2_24	43.4	253.2	6.67	70.1	13	10	-0.794049558	-1.032955974	1.567807776	0.621642033	-0.495849363	7.215235853
438	2	452.9450559	7.127315063	62.76142857	101.7671429	79.32729062	-0.691835207	7	0.542739785	261.7725478	104.8553627	341.5628876	3604.601092	1.450537489	73.32746401	25	2_25	43.4	253.2	6.67	70.1	13	10	-0.794049558	-1.032955974	1.567807776	0.621642033	-0.495849363	7.215235853
438	2	349.851888	8.947364691	66.73285714	104.1414286	82.78017143	0.047193658	7	0.542739785	217.5636051	154.8143001	808.0836917	3322.536299	1.450537489	73.32746401	26	2_26	43.4	253.2	6.67	70.1	13	10	-0.794049558	-1.032955974	1.567807776	0.621642033	-0.495849363	7.215235853
438	2	484.4272638	8.65097234	58.99	92.78	72.82896698	-2.082687947	7	0.542739785	398.8643055	64.56703872	240.9073719	4195.45493	1.450537489	73.32746401	27	2_27	43.4	253.2	6.67	70.1	13	10	-0.794049558	-1.032955974	1.567807776	0.621642033	-0.495849363	7.215235853
438	2	424.7515545	9.483418238	68.29	105.6857143	83.92984468	0.293261147	7	0.542739785	212.9432353	183.9751987	466.6872603	4105.953039	1.450537489	73.32746401	28	2_28	43.4	253.2	6.67	70.1	13	10	-0.794049558	-1.032955974	1.567807776	0.621642033	-0.495849363	7.215235853
438	2	359.1749721	9.849144152	72.95714286	108.4542857	87.79182966	1.119851619	7	0.542739785	266.3101876	122.3820282	736.3061875	3516.909256	1.450537489	73.32746401	29	2_29	43.4	253.2	6.67	70.1	13	10	-0.794049558	-1.032955974	1.567807776	0.621642033	-0.495849363	7.215235853
438	2	349.3669507	7.96722975	71.85285714	107.0757143	85.41332249	0.610773678	7	0.542739785	181.8478819	163.5790955	724.9542941	3382.435953	1.450537489	73.32746401	30	2_30	43.4	253.2	6.67	70.1	13	10	-0.794049558	-1.032955974	1.567807776	0.621642033	-0.495849363	7.215235853
438	2	408.3314165	7.786650226	72.18285714	99.93857143	83.48102968	0.197200131	7	0.542739785	222.4056303	129.5023666	471.77868	3892.674589	1.450537489	73.32746401	31	2_31	43.4	253.2	6.67	70.1	13	10	-0.794049558	-1.032955974	1.567807776	0.621642033	-0.495849363	7.215235853
438	2	504.6809827	8.565799801	65.46571429	99.55285714	79.43572613	-0.668626478	7	0.542739785	561.5783214	68.85439666	217.8139088	4104.878573	1.450537489	73.32746401	32	2_32	43.4	253.2	6.67	70.1	13	10	-0.794049558	-1.032955974	1.567807776	0.621642033	-0.495849363	7.215235853
438	2	455.7475482	9.490550441	72.38285714	110.02	87.0053173	0.951512376	7	0.542739785	424.6145364	121.2343237	239.3572296	3978.588485	1.450537489	73.32746401	33	2_33	43.4	253.2	6.67	70.1	13	10	-0.794049558	-1.032955974	1.567807776	0.621642033	-0.495849363	7.215235853
438	2	455.9558221	8.517308495	71.34571429	106.8885714	85.27514132	0.581198411	7	0.542739785	438.1905888	82.07855138	426.7504995	3876.808554	1.450537489	73.32746401	34	2_34	43.4	253.2	6.67	70.1	13	10	-0.794049558	-1.032955974	1.567807776	0.621642033	-0.495849363	7.215235853
438	2	535.9690344	9.445398326	69.43	103.1925	82.31510384	-0.052345943	7	0.542739785	635.6753153	62.28371962	106.9291319	4723.049676	1.450537489	73.32746401	35	2_35	43.4	253.2	6.67	70.1	13	10	-0.794049558	-1.032955974	1.567807776	0.621642033	-0.495849363	7.215235853
442	1	381.5436646	8.606899502	62.906	93.074	75.43322159	-1.525292707	6	0.542739785	272.4457698	174.366515	664.5873149	4374.43898	1.013902745	71.38306439	25	1_25	33.33	91.99	18.65	3.87	224	NA	0.973355867	NA	-0.414021868	0.181593064	-0.266918921	-0.363186909
442	1	402.323305	7.658391086	71.46371429	104.8922857	85.64888858	0.661192487	6	0.542739785	364.6017848	132.0418993	596.4329906	5230.306026	1.013902745	71.38306439	26	1_26	33.33	91.99	18.65	3.87	224	NA	0.973355867	NA	-0.414021868	0.181593064	-0.266918921	-0.363186909
442	1	389.7147269	7.669174034	71.08057143	104.1825714	84.81121316	0.481902686	6	0.542739785	336.008923	111.0927379	629.8140998	3853.788406	1.013902745	71.38306439	27	1_27	33.33	91.99	18.65	3.87	224	NA	0.973355867	NA	-0.414021868	0.181593064	-0.266918921	-0.363186909
442	1	371.3468437	8.476017105	74.20485714	107.6591429	88.41461144	1.253147187	6	0.542739785	282.7159153	95.05062507	764.103743	3886.446286	1.013902745	71.38306439	28	1_28	33.33	91.99	18.65	3.87	224	NA	0.973355867	NA	-0.414021868	0.181593064	-0.266918921	-0.363186909
442	1	392.182852	9.502143185	69.074	102.833	83.87554905	0.281640117	6	0.542739785	358.7928671	124.7571922	624.8672236	4320.718581	1.013902745	71.38306439	29	1_29	33.33	91.99	18.65	3.87	224	NA	0.973355867	NA	-0.414021868	0.181593064	-0.266918921	-0.363186909
442	1	380.030875	10.3191167	72.9644	106.2032	85.29159909	0.584720909	6	0.542739785	344.7434214	146.9654618	701.6338658	6239.127418	1.013902745	71.38306439	30	1_30	33.33	91.99	18.65	3.87	224	NA	0.973355867	NA	-0.414021868	0.181593064	-0.266918921	-0.363186909
442	1	444.1160372	11.01707889	75.704	105.9935	87.62901653	1.085004309	6	0.542739785	433.5349943	77.12215507	377.8992529	4634.797878	1.013902745	71.38306439	31	1_31	33.33	91.99	18.65	3.87	224	NA	0.973355867	NA	-0.414021868	0.181593064	-0.266918921	-0.363186909
442	1	400.350047	10.50839132	71.717	101.819	83.65223366	0.233843356	6	0.542739785	291.952683	97.48983763	621.7303617	4071.26344	1.013902745	71.38306439	32	1_32	33.33	91.99	18.65	3.87	224	NA	0.973355867	NA	-0.414021868	0.181593064	-0.266918921	-0.363186909
442	1	480.5629741	10.41674638	70.682	99.137	82.37431097	-0.03967369	6	0.542739785	526.5226521	129.2111722	294.107179	3851.995387	1.013902745	71.38306439	33	1_33	33.33	91.99	18.65	3.87	224	NA	0.973355867	NA	-0.414021868	0.181593064	-0.266918921	-0.363186909
442	1	467.0570837	9.93387673	61.763	93.23	74.51076956	-1.722727461	6	0.542739785	575.8587828	122.5804064	441.4064056	4029.18051	1.013902745	71.38306439	34	1_34	33.33	91.99	18.65	3.87	224	NA	0.973355867	NA	-0.414021868	0.181593064	-0.266918921	-0.363186909
442	1	360.459927	11.29608	72.5945	105.2555	85.54345434	0.638626128	6	0.542739785	276.9314712	141.9728775	809.2497076	3299.16886	1.013902745	71.38306439	35	1_35	33.33	91.99	18.65	3.87	224	NA	0.973355867	NA	-0.414021868	0.181593064	-0.266918921	-0.363186909
442	2	342.1576758	11.99142286	59.38	90.11666667	71.89764345	-2.282021492	7	0.542739785	359.6426189	53.25868595	1009.59428	3829.388924	1.35771922	69.07667011	24	2_24	16.25	50.37	7.47	9.98	13	171	-0.794049558	0.22269665	-0.92567592	-0.564785923	-0.480561854	0.335954916
442	2	428.7045527	7.945571738	62.76142857	101.7671429	79.32729062	-0.691835207	7	0.542739785	310.5479528	107.2925137	397.0503614	3901.283532	1.35771922	69.07667011	25	2_25	16.25	50.37	7.47	9.98	13	171	-0.794049558	0.22269665	-0.92567592	-0.564785923	-0.480561854	0.335954916
442	2	374.9309187	8.134618925	66.73285714	104.1414286	82.78017143	0.047193658	7	0.542739785	234.4623152	117.3690101	583.4718953	3897.535612	1.35771922	69.07667011	26	2_26	16.25	50.37	7.47	9.98	13	171	-0.794049558	0.22269665	-0.92567592	-0.564785923	-0.480561854	0.335954916
442	2	479.9265661	10.60195877	58.99	92.78	72.82896698	-2.082687947	7	0.542739785	464.9343158	59.31195009	209.4386078	3916.423661	1.35771922	69.07667011	27	2_27	16.25	50.37	7.47	9.98	13	171	-0.794049558	0.22269665	-0.92567592	-0.564785923	-0.480561854	0.335954916
442	2	449.3395584	11.46314556	68.29	105.6857143	83.92984468	0.293261147	7	0.542739785	208.7384955	262.6528371	342.1685868	3964.996558	1.35771922	69.07667011	28	2_28	16.25	50.37	7.47	9.98	13	171	-0.794049558	0.22269665	-0.92567592	-0.564785923	-0.480561854	0.335954916
442	2	407.3916341	9.718137265	72.95714286	108.4542857	87.79182966	1.119851619	7	0.542739785	301.598207	131.42467	426.8736041	3774.764124	1.35771922	69.07667011	29	2_29	16.25	50.37	7.47	9.98	13	171	-0.794049558	0.22269665	-0.92567592	-0.564785923	-0.480561854	0.335954916
442	2	364.0358933	8.324350306	71.85285714	107.0757143	85.41332249	0.610773678	7	0.542739785	213.9171327	168.6518084	547.0530429	3803.580401	1.35771922	69.07667011	30	2_30	16.25	50.37	7.47	9.98	13	171	-0.794049558	0.22269665	-0.92567592	-0.564785923	-0.480561854	0.335954916
442	2	382.8588253	8.07483118	72.18285714	99.93857143	83.48102968	0.197200131	7	0.542739785	205.7593246	132.8811753	548.8732899	4133.970085	1.35771922	69.07667011	31	2_31	16.25	50.37	7.47	9.98	13	171	-0.794049558	0.22269665	-0.92567592	-0.564785923	-0.480561854	0.335954916
442	2	504.5668067	10.64896044	65.46571429	99.55285714	79.43572613	-0.668626478	7	0.542739785	561.5876636	77.76986165	168.0595644	4275.42414	1.35771922	69.07667011	32	2_32	16.25	50.37	7.47	9.98	13	171	-0.794049558	0.22269665	-0.92567592	-0.564785923	-0.480561854	0.335954916
442	2	410.6376749	10.40284528	72.38285714	110.02	87.0053173	0.951512376	7	0.542739785	350.7362069	169.6972986	323.5070899	3937.752629	1.35771922	69.07667011	33	2_33	16.25	50.37	7.47	9.98	13	171	-0.794049558	0.22269665	-0.92567592	-0.564785923	-0.480561854	0.335954916
442	2	451.3882235	10.55094149	71.34571429	106.8885714	85.27514132	0.581198411	7	0.542739785	354.7026161	115.5908729	336.2938769	4197.713811	1.35771922	69.07667011	34	2_34	16.25	50.37	7.47	9.98	13	171	-0.794049558	0.22269665	-0.92567592	-0.564785923	-0.480561854	0.335954916
442	2	480.9471873	9.009361943	68.03333333	102.3433333	81.31018573	-0.267431122	7	0.542739785	372.5915216	79.35153704	282.8602228	4717.11455	1.35771922	69.07667011	35	2_35	16.25	50.37	7.47	9.98	13	171	-0.794049558	0.22269665	-0.92567592	-0.564785923	-0.480561854	0.335954916
447	1	365.1785984	7.539957374	62.906	93.074	75.43322159	-1.525292707	6	0.542739785	225.8111311	112.8271922	827.9071571	4072.351365	1.254971568	60.8859754	25	1_25	NA	NA	NA	NA	NA	300	NA	1.228778566	NA	NA	NA	NA
447	1	393.4059438	7.858878884	71.46371429	104.8922857	85.64888858	0.661192487	6	0.542739785	322.5395125	120.7922762	591.3524368	3904.921136	1.254971568	60.8859754	26	1_26	NA	NA	NA	NA	NA	300	NA	1.228778566	NA	NA	NA	NA
447	1	367.1624191	7.835374431	71.08057143	104.1825714	84.81121316	0.481902686	6	0.542739785	235.5900924	120.1869141	756.2081178	3628.721806	1.254971568	60.8859754	27	1_27	NA	NA	NA	NA	NA	300	NA	1.228778566	NA	NA	NA	NA
447	1	383.5194318	7.859072777	74.20485714	107.6591429	88.41461144	1.253147187	6	0.542739785	285.7971334	111.8247074	673.304288	3404.492143	1.254971568	60.8859754	28	1_28	NA	NA	NA	NA	NA	300	NA	1.228778566	NA	NA	NA	NA
447	1	382.0584875	8.88344308	69.8	103.2594286	84.36386825	0.386156316	6	0.542739785	327.4294407	136.9968509	698.3339268	3936.34757	1.254971568	60.8859754	29	1_29	NA	NA	NA	NA	NA	300	NA	1.228778566	NA	NA	NA	NA
447	1	385.3098973	8.936989687	73.65971429	106.3682857	85.7838117	0.690070426	6	0.542739785	295.2442286	172.3542828	605.3465697	3848.338239	1.254971568	60.8859754	30	1_30	NA	NA	NA	NA	NA	300	NA	1.228778566	NA	NA	NA	NA
447	1	402.4251238	8.727650202	72.81371429	104.3831429	85.46864463	0.622614417	6	0.542739785	342.5301262	122.1330751	550.2244848	4026.618081	1.254971568	60.8859754	31	1_31	NA	NA	NA	NA	NA	300	NA	1.228778566	NA	NA	NA	NA
447	1	361.3249127	8.32251337	72.41771429	103.2517143	84.59286903	0.435169937	6	0.542739785	197.5713248	108.2506163	654.0973213	3515.965957	1.254971568	60.8859754	32	1_32	NA	NA	NA	NA	NA	300	NA	1.228778566	NA	NA	NA	NA
447	1	380.7864011	8.615077265	72.03971429	98.85714286	83.02913349	0.10047964	6	0.542739785	352.7233498	142.8401245	665.3393929	3929.35824	1.254971568	60.8859754	33	1_33	NA	NA	NA	NA	NA	300	NA	1.228778566	NA	NA	NA	NA
447	1	350.2116729	11.51041406	60.158	89.498	72.40940113	-2.172488694	6	0.542739785	360.1998101	171.3029864	861.416284	4372.579635	1.254971568	60.8859754	34	1_34	NA	NA	NA	NA	NA	300	NA	1.228778566	NA	NA	NA	NA
447	2	361.6211928	8.339608969	59.38	90.11666667	71.89764345	-2.282021492	7	0.542739785	224.6655003	158.5903733	630.2586617	4411.821994	1.269992646	37.25795565	24	2_24	18.85	5.97	5.31	2.74	231	20	1.03199017	-0.954965128	-1.471505808	-0.451168513	-0.521838128	-0.492488098
447	2	362.5703	8.498252667	62.76142857	101.7671429	79.32729062	-0.691835207	7	0.542739785	226.5176199	137.8415373	625.6684968	3966.611183	1.269992646	37.25795565	25	2_25	18.85	5.97	5.31	2.74	231	20	1.03199017	-0.954965128	-1.471505808	-0.451168513	-0.521838128	-0.492488098
447	2	373.7372939	9.183804244	66.73285714	104.1414286	82.78017143	0.047193658	7	0.542739785	253.1294048	160.3996224	562.2385988	3753.610825	1.269992646	37.25795565	26	2_26	18.85	5.97	5.31	2.74	231	20	1.03199017	-0.954965128	-1.471505808	-0.451168513	-0.521838128	-0.492488098
447	2	353.3579919	7.201197496	58.99	92.78	72.82896698	-2.082687947	7	0.542739785	194.3737198	123.0885255	684.4642023	4173.726443	1.269992646	37.25795565	27	2_27	18.85	5.97	5.31	2.74	231	20	1.03199017	-0.954965128	-1.471505808	-0.451168513	-0.521838128	-0.492488098
447	2	357.0479329	8.378091154	68.29	105.6857143	83.92984468	0.293261147	7	0.542739785	170.6910043	113.2719739	531.9087156	4055.76666	1.269992646	37.25795565	28	2_28	18.85	5.97	5.31	2.74	231	20	1.03199017	-0.954965128	-1.471505808	-0.451168513	-0.521838128	-0.492488098
447	2	347.3517151	10.28730543	72.95714286	108.4542857	87.79182966	1.119851619	7	0.542739785	223.4231367	145.0171728	821.7479314	3730.407493	1.269992646	37.25795565	29	2_29	18.85	5.97	5.31	2.74	231	20	1.03199017	-0.954965128	-1.471505808	-0.451168513	-0.521838128	-0.492488098
447	2	339.3606655	9.104947478	71.85285714	107.0757143	85.41332249	0.610773678	7	0.542739785	181.8717185	138.2799224	796.1607455	3780.313265	1.269992646	37.25795565	30	2_30	18.85	5.97	5.31	2.74	231	20	1.03199017	-0.954965128	-1.471505808	-0.451168513	-0.521838128	-0.492488098
447	2	342.1842336	8.465973319	72.18285714	99.93857143	83.48102968	0.197200131	7	0.542739785	181.3679753	166.3088535	688.6928812	4115.385519	1.269992646	37.25795565	31	2_31	18.85	5.97	5.31	2.74	231	20	1.03199017	-0.954965128	-1.471505808	-0.451168513	-0.521838128	-0.492488098
447	2	376.6311866	9.279854133	65.46571429	99.55285714	79.43572613	-0.668626478	7	0.542739785	270.5950055	132.9397518	596.7256388	4034.37418	1.269992646	37.25795565	32	2_32	18.85	5.97	5.31	2.74	231	20	1.03199017	-0.954965128	-1.471505808	-0.451168513	-0.521838128	-0.492488098
447	2	354.6070304	9.726176113	72.38285714	110.02	87.0053173	0.951512376	7	0.542739785	231.228102	138.9465831	660.0816402	3989.021275	1.269992646	37.25795565	33	2_33	18.85	5.97	5.31	2.74	231	20	1.03199017	-0.954965128	-1.471505808	-0.451168513	-0.521838128	-0.492488098
447	2	356.3541671	9.401669699	71.34571429	106.8885714	85.27514132	0.581198411	7	0.542739785	265.3169101	178.5506317	699.1084991	3615.687192	1.269992646	37.25795565	34	2_34	18.85	5.97	5.31	2.74	231	20	1.03199017	-0.954965128	-1.471505808	-0.451168513	-0.521838128	-0.492488098
447	2	330.8416335	8.653815198	69.43	103.1925	82.31510384	-0.052345943	7	0.542739785	175.2199177	154.2740588	780.3039174	3549.94158	1.269992646	37.25795565	35	2_35	18.85	5.97	5.31	2.74	231	20	1.03199017	-0.954965128	-1.471505808	-0.451168513	-0.521838128	-0.492488098
516	1	393.5661124	8.29084504	62.906	93.074	75.43322159	-1.525292707	5	0.020874607	290.9447164	163.3795678	626.8146431	4722.478873	1.319632289	78.65080613	25	1_25	23.56	188.4	8.34	3	21	NA	-0.727038925	NA	0.771191183	-0.245346204	-0.463936689	-0.462737382
516	1	388.6006625	8.325650128	71.46371429	104.8922857	85.64888858	0.661192487	5	0.020874607	339.2412198	92.154178	672.6359712	4826.694241	1.319632289	78.65080613	26	1_26	23.56	188.4	8.34	3	21	NA	-0.727038925	NA	0.771191183	-0.245346204	-0.463936689	-0.462737382
516	1	373.0909297	9.97826015	71.08057143	104.1825714	84.81121316	0.481902686	5	0.020874607	317.3572829	123.4759691	742.2825159	4451.714189	1.319632289	78.65080613	27	1_27	23.56	188.4	8.34	3	21	NA	-0.727038925	NA	0.771191183	-0.245346204	-0.463936689	-0.462737382
516	1	395.3632709	9.607728704	74.20485714	107.6591429	88.41461144	1.253147187	5	0.020874607	366.1537295	128.2963678	601.4369381	4716.851555	1.319632289	78.65080613	28	1_28	23.56	188.4	8.34	3	21	NA	-0.727038925	NA	0.771191183	-0.245346204	-0.463936689	-0.462737382
516	1	384.2888301	8.893514349	69.8	103.2594286	84.36386825	0.386156316	5	0.020874607	326.8093074	123.146447	640.3639018	4733.586856	1.319632289	78.65080613	29	1_29	23.56	188.4	8.34	3	21	NA	-0.727038925	NA	0.771191183	-0.245346204	-0.463936689	-0.462737382
516	1	387.3974199	10.43536197	73.65971429	106.3682857	85.7838117	0.690070426	5	0.020874607	355.7861518	143.2839605	648.6305088	4591.08473	1.319632289	78.65080613	30	1_30	23.56	188.4	8.34	3	21	NA	-0.727038925	NA	0.771191183	-0.245346204	-0.463936689	-0.462737382
516	1	507.0145767	8.339236297	72.81371429	104.3831429	85.46864463	0.622614417	5	0.020874607	654.8443994	92.23081203	315.1318866	4698.790535	1.319632289	78.65080613	31	1_31	23.56	188.4	8.34	3	21	NA	-0.727038925	NA	0.771191183	-0.245346204	-0.463936689	-0.462737382
516	1	512.2006589	9.795141001	72.41771429	103.2517143	84.59286903	0.435169937	5	0.020874607	617.4517183	74.74933189	244.037567	5084.656745	1.319632289	78.65080613	32	1_32	23.56	188.4	8.34	3	21	NA	-0.727038925	NA	0.771191183	-0.245346204	-0.463936689	-0.462737382
516	1	465.8551014	8.48963627	72.03971429	98.85714286	83.02913349	0.10047964	5	0.020874607	543.8673978	111.6153031	382.8489183	4982.237043	1.319632289	78.65080613	33	1_33	23.56	188.4	8.34	3	21	NA	-0.727038925	NA	0.771191183	-0.245346204	-0.463936689	-0.462737382
516	1	392.8024988	11.44699967	62.01114286	93.506	74.7441812	-1.672769776	5	0.020874607	424.1866717	139.1251565	641.0577527	4630.003092	1.319632289	78.65080613	34	1_34	23.56	188.4	8.34	3	21	NA	-0.727038925	NA	0.771191183	-0.245346204	-0.463936689	-0.462737382
516	1	378.6092978	11.91925089	72.5945	105.2555	85.54345434	0.638626128	5	0.020874607	336.188171	159.97002	722.4107231	4137.840182	1.319632289	78.65080613	35	1_35	23.56	188.4	8.34	3	21	NA	-0.727038925	NA	0.771191183	-0.245346204	-0.463936689	-0.462737382
516	2	360.5466641	11.818652	59.38	90.11666667	71.89764345	-2.282021492	6	0.020874607	350.3451641	141.5528595	782.4462363	3597.109329	1.464010101	67.21276958	24	2_24	38.87	182.61	5.97	15.92	11	300	-0.810802216	1.228778566	0.700012016	0.423685546	-0.509225933	1.01564435
516	2	409.4544155	6.608514534	62.76142857	101.7671429	79.32729062	-0.691835207	6	0.020874607	188.6475411	101.0506302	472.125627	3778.463939	1.464010101	67.21276958	25	2_25	38.87	182.61	5.97	15.92	11	300	-0.810802216	1.228778566	0.700012016	0.423685546	-0.509225933	1.01564435
516	2	423.4926699	8.517395487	66.73285714	104.1414286	82.78017143	0.047193658	6	0.020874607	295.2415273	93.50228941	449.2553892	3542.976368	1.464010101	67.21276958	26	2_26	38.87	182.61	5.97	15.92	11	300	-0.810802216	1.228778566	0.700012016	0.423685546	-0.509225933	1.01564435
516	2	462.6287601	8.396916683	58.99	92.78	72.82896698	-2.082687947	6	0.020874607	382.9245892	68.65925397	336.3284039	4134.907683	1.464010101	67.21276958	27	2_27	38.87	182.61	5.97	15.92	11	300	-0.810802216	1.228778566	0.700012016	0.423685546	-0.509225933	1.01564435
516	2	429.6458383	6.592289885	68.29	105.6857143	83.92984468	0.293261147	6	0.020874607	180.6445494	93.35154551	452.6187067	3331.273233	1.464010101	67.21276958	28	2_28	38.87	182.61	5.97	15.92	11	300	-0.810802216	1.228778566	0.700012016	0.423685546	-0.509225933	1.01564435
516	2	390.9750809	7.345292566	72.95714286	108.4542857	87.79182966	1.119851619	6	0.020874607	219.6819498	157.7325984	478.3891489	3561.277925	1.464010101	67.21276958	29	2_29	38.87	182.61	5.97	15.92	11	300	-0.810802216	1.228778566	0.700012016	0.423685546	-0.509225933	1.01564435
516	2	480.3176785	8.724405103	71.85285714	107.0757143	85.41332249	0.610773678	6	0.020874607	458.8805542	85.81730891	337.577644	3715.404773	1.464010101	67.21276958	30	2_30	38.87	182.61	5.97	15.92	11	300	-0.810802216	1.228778566	0.700012016	0.423685546	-0.509225933	1.01564435
516	2	465.073343	7.112879711	72.18285714	99.93857143	83.48102968	0.197200131	6	0.020874607	303.6699642	93.7207447	412.597471	4243.742149	1.464010101	67.21276958	31	2_31	38.87	182.61	5.97	15.92	11	300	-0.810802216	1.228778566	0.700012016	0.423685546	-0.509225933	1.01564435
516	2	437.7469588	9.613276	65.46571429	99.55285714	79.43572613	-0.668626478	6	0.020874607	449.2685787	101.5031777	455.993092	3865.474563	1.464010101	67.21276958	32	2_32	38.87	182.61	5.97	15.92	11	300	-0.810802216	1.228778566	0.700012016	0.423685546	-0.509225933	1.01564435
516	2	461.005381	8.312104825	72.38285714	110.02	87.0053173	0.951512376	6	0.020874607	370.5565447	104.2775172	272.2290758	4232.399045	1.464010101	67.21276958	33	2_33	38.87	182.61	5.97	15.92	11	300	-0.810802216	1.228778566	0.700012016	0.423685546	-0.509225933	1.01564435
516	2	463.6360141	9.097918283	71.34571429	106.8885714	85.27514132	0.581198411	6	0.020874607	355.3079834	102.1533719	247.3409351	3754.755442	1.464010101	67.21276958	34	2_34	38.87	182.61	5.97	15.92	11	300	-0.810802216	1.228778566	0.700012016	0.423685546	-0.509225933	1.01564435
516	2	540.1775281	7.72978701	69.43	103.1925	82.31510384	-0.052345943	6	0.020874607	674.4976406	56.66732116	201.4631106	4298.680301	1.464010101	67.21276958	35	2_35	38.87	182.61	5.97	15.92	11	300	-0.810802216	1.228778566	0.700012016	0.423685546	-0.509225933	1.01564435
534	2	372.0343577	7.898763598	59.38	90.11666667	71.89764345	-2.282021492	6	0.020874607	297.1291576	202.7043051	630.0017914	4012.193139	1.218181882	73.77015886	24	2_24	79	166.56	9.74	6.11	14	4	-0.785673229	-1.079750482	0.502701887	2.177326573	-0.437183549	-0.106873049
534	2	383.1699875	8.48755952	62.76142857	101.7671429	79.32729062	-0.691835207	6	0.020874607	248.7261762	143.8280067	457.4270317	4201.031882	1.218181882	73.77015886	25	2_25	79	166.56	9.74	6.11	14	4	-0.785673229	-1.079750482	0.502701887	2.177326573	-0.437183549	-0.106873049
534	2	402.1509747	9.781430632	66.73285714	104.1414286	82.78017143	0.047193658	6	0.020874607	330.1378702	220.3136396	412.6358383	3394.569661	1.218181882	73.77015886	26	2_26	79	166.56	9.74	6.11	14	4	-0.785673229	-1.079750482	0.502701887	2.177326573	-0.437183549	-0.106873049
534	2	421.4391623	9.568200251	58.99	92.78	72.82896698	-2.082687947	6	0.020874607	336.0777915	152.4312387	354.155241	4041.944645	1.218181882	73.77015886	27	2_27	79	166.56	9.74	6.11	14	4	-0.785673229	-1.079750482	0.502701887	2.177326573	-0.437183549	-0.106873049
534	2	456.5381777	10.9882941	68.29	105.6857143	83.92984468	0.293261147	6	0.020874607	384.790858	124.9213739	332.6163391	4336.700888	1.218181882	73.77015886	28	2_28	79	166.56	9.74	6.11	14	4	-0.785673229	-1.079750482	0.502701887	2.177326573	-0.437183549	-0.106873049
534	2	372.5852042	9.669706669	72.95714286	108.4542857	87.79182966	1.119851619	6	0.020874607	257.954131	166.2641753	598.1038665	3504.991076	1.218181882	73.77015886	29	2_29	79	166.56	9.74	6.11	14	4	-0.785673229	-1.079750482	0.502701887	2.177326573	-0.437183549	-0.106873049
534	2	347.4934909	10.96954159	71.85285714	107.0757143	85.41332249	0.610773678	6	0.020874607	234.5872379	139.6437866	826.6780535	3506.566345	1.218181882	73.77015886	30	2_30	79	166.56	9.74	6.11	14	4	-0.785673229	-1.079750482	0.502701887	2.177326573	-0.437183549	-0.106873049
534	2	400.3417853	9.307120819	72.18285714	99.93857143	83.48102968	0.197200131	6	0.020874607	347.4325749	173.060591	480.1441818	3933.505797	1.218181882	73.77015886	31	2_31	79	166.56	9.74	6.11	14	4	-0.785673229	-1.079750482	0.502701887	2.177326573	-0.437183549	-0.106873049
534	2	408.2306908	9.232374642	65.46571429	99.55285714	79.43572613	-0.668626478	6	0.020874607	264.9076235	120.084026	447.8548613	4045.832126	1.218181882	73.77015886	32	2_32	79	166.56	9.74	6.11	14	4	-0.785673229	-1.079750482	0.502701887	2.177326573	-0.437183549	-0.106873049
534	2	358.0068771	9.795983773	72.38285714	110.02	87.0053173	0.951512376	6	0.020874607	241.7595529	174.7119031	623.5870935	3804.644309	1.218181882	73.77015886	33	2_33	79	166.56	9.74	6.11	14	4	-0.785673229	-1.079750482	0.502701887	2.177326573	-0.437183549	-0.106873049
534	2	406.0863088	8.935185615	71.34571429	106.8885714	85.27514132	0.581198411	6	0.020874607	318.5497602	124.2832131	539.8975346	3619.279659	1.218181882	73.77015886	34	2_34	79	166.56	9.74	6.11	14	4	-0.785673229	-1.079750482	0.502701887	2.177326573	-0.437183549	-0.106873049
534	2	413.9618545	9.298894604	69.43	103.1925	82.31510384	-0.052345943	6	0.020874607	353.7018075	122.9125003	532.1475608	4671.299657	1.218181882	73.77015886	35	2_35	79	166.56	9.74	6.11	14	4	-0.785673229	-1.079750482	0.502701887	2.177326573	-0.437183549	-0.106873049
545	1	369.8476032	9.798719723	62.906	93.074	75.43322159	-1.525292707	5	0.020874607	314.7557819	135.5139174	713.4848153	4641.669082	1.41333024	71.85370155	25	1_25	14.2	101.27	11.1	26.6	192	34	0.705313338	-0.845777943	-0.299938504	-0.654368881	-0.411194784	2.237712221
545	1	373.200082	9.132183886	71.46371429	104.8922857	85.64888858	0.661192487	5	0.020874607	318.1539117	100.6215297	743.3081881	4071.96263	1.41333024	71.85370155	26	1_26	14.2	101.27	11.1	26.6	192	34	0.705313338	-0.845777943	-0.299938504	-0.654368881	-0.411194784	2.237712221
545	1	382.4939427	9.219398295	71.08057143	104.1825714	84.81121316	0.481902686	5	0.020874607	273.2411596	135.7003654	591.2241183	3834.065543	1.41333024	71.85370155	27	1_27	14.2	101.27	11.1	26.6	192	34	0.705313338	-0.845777943	-0.299938504	-0.654368881	-0.411194784	2.237712221
545	1	387.8042964	8.760343945	74.20485714	107.6591429	88.41461144	1.253147187	5	0.020874607	315.6186037	123.4771047	649.806551	3711.967493	1.41333024	71.85370155	28	1_28	14.2	101.27	11.1	26.6	192	34	0.705313338	-0.845777943	-0.299938504	-0.654368881	-0.411194784	2.237712221
545	1	359.0341912	9.083253779	69.8	103.2594286	84.36386825	0.386156316	5	0.020874607	277.2329321	147.4407334	769.0611635	4266.519911	1.41333024	71.85370155	29	1_29	14.2	101.27	11.1	26.6	192	34	0.705313338	-0.845777943	-0.299938504	-0.654368881	-0.411194784	2.237712221
545	1	396.2845455	8.516189181	73.65971429	106.3682857	85.7838117	0.690070426	5	0.020874607	321.1107897	169.6408563	593.7447796	4131.350383	1.41333024	71.85370155	30	1_30	14.2	101.27	11.1	26.6	192	34	0.705313338	-0.845777943	-0.299938504	-0.654368881	-0.411194784	2.237712221
545	1	430.2137608	9.538175595	72.81371429	104.3831429	85.46864463	0.622614417	5	0.020874607	391.0573653	91.58259089	412.6419334	4616.38463	1.41333024	71.85370155	31	1_31	14.2	101.27	11.1	26.6	192	34	0.705313338	-0.845777943	-0.299938504	-0.654368881	-0.411194784	2.237712221
545	1	440.0877178	8.485294195	72.41771429	103.2517143	84.59286903	0.435169937	5	0.020874607	452.450416	168.4186467	432.9904413	4676.647912	1.41333024	71.85370155	32	1_32	14.2	101.27	11.1	26.6	192	34	0.705313338	-0.845777943	-0.299938504	-0.654368881	-0.411194784	2.237712221
545	1	381.4945657	9.512164852	72.03971429	98.85714286	83.02913349	0.10047964	5	0.020874607	307.1163073	115.8404537	679.1393953	3851.664495	1.41333024	71.85370155	33	1_33	14.2	101.27	11.1	26.6	192	34	0.705313338	-0.845777943	-0.299938504	-0.654368881	-0.411194784	2.237712221
545	1	382.2950719	11.65460317	62.01114286	93.506	74.7441812	-1.672769776	5	0.020874607	405.5559009	109.6237795	693.4533431	4154.413812	1.41333024	71.85370155	34	1_34	14.2	101.27	11.1	26.6	192	34	0.705313338	-0.845777943	-0.299938504	-0.654368881	-0.411194784	2.237712221
545	1	347.8403679	8.738690906	72.5945	105.2555	85.54345434	0.638626128	5	0.020874607	267.5413887	173.0417527	882.6320006	4065.7744	1.41333024	71.85370155	35	1_35	14.2	101.27	11.1	26.6	192	34	0.705313338	-0.845777943	-0.299938504	-0.654368881	-0.411194784	2.237712221
545	2	363.2518307	7.650646113	59.38	90.11666667	71.89764345	-2.282021492	6	0.020874607	237.1929998	172.7695249	593.5829407	4151.312825	1.325294667	78.22400982	24	2_24	42.4	36.84	7.64	21.02	35	11	-0.609770319	-1.02515689	-1.092006514	0.57794303	-0.477313259	1.599216086
545	2	386.0266608	7.913081579	62.76142857	101.7671429	79.32729062	-0.691835207	6	0.020874607	258.1932347	134.9979232	505.2733468	4006.345725	1.325294667	78.22400982	25	2_25	42.4	36.84	7.64	21.02	35	11	-0.609770319	-1.02515689	-1.092006514	0.57794303	-0.477313259	1.599216086
545	2	432.3496456	8.238492613	66.73285714	104.1414286	82.78017143	0.047193658	6	0.020874607	277.0594139	155.9354243	363.311994	3550.35304	1.325294667	78.22400982	26	2_26	42.4	36.84	7.64	21.02	35	11	-0.609770319	-1.02515689	-1.092006514	0.57794303	-0.477313259	1.599216086
545	2	513.641873	8.676141649	58.99	92.78	72.82896698	-2.082687947	6	0.020874607	372.4631924	58.78348606	215.4179461	4141.294337	1.325294667	78.22400982	27	2_27	42.4	36.84	7.64	21.02	35	11	-0.609770319	-1.02515689	-1.092006514	0.57794303	-0.477313259	1.599216086
545	2	404.013477	9.126644455	68.29	105.6857143	83.92984468	0.293261147	6	0.020874607	275.6402693	81.0283251	668.7298115	3564.546787	1.325294667	78.22400982	28	2_28	42.4	36.84	7.64	21.02	35	11	-0.609770319	-1.02515689	-1.092006514	0.57794303	-0.477313259	1.599216086
545	2	402.641946	8.30674478	72.95714286	108.4542857	87.79182966	1.119851619	6	0.020874607	259.4884535	121.0034468	378.9945738	3578.076468	1.325294667	78.22400982	29	2_29	42.4	36.84	7.64	21.02	35	11	-0.609770319	-1.02515689	-1.092006514	0.57794303	-0.477313259	1.599216086
545	2	390.3260191	8.290580301	71.85285714	107.0757143	85.41332249	0.610773678	6	0.020874607	322.5361827	136.7228421	565.663979	3473.819699	1.325294667	78.22400982	30	2_30	42.4	36.84	7.64	21.02	35	11	-0.609770319	-1.02515689	-1.092006514	0.57794303	-0.477313259	1.599216086
545	2	379.4949024	9.450321802	72.18285714	99.93857143	83.48102968	0.197200131	6	0.020874607	252.6992266	107.7928461	729.9515676	3186.137029	1.325294667	78.22400982	31	2_31	42.4	36.84	7.64	21.02	35	11	-0.609770319	-1.02515689	-1.092006514	0.57794303	-0.477313259	1.599216086
545	2	466.7182476	9.717056892	65.46571429	99.55285714	79.43572613	-0.668626478	6	0.020874607	459.7947228	108.6406553	259.6482608	4332.509843	1.325294667	78.22400982	32	2_32	42.4	36.84	7.64	21.02	35	11	-0.609770319	-1.02515689	-1.092006514	0.57794303	-0.477313259	1.599216086
545	2	386.8065604	8.998106199	72.38285714	110.02	87.0053173	0.951512376	6	0.020874607	290.0327491	166.7325475	387.1912105	3779.013817	1.325294667	78.22400982	33	2_33	42.4	36.84	7.64	21.02	35	11	-0.609770319	-1.02515689	-1.092006514	0.57794303	-0.477313259	1.599216086
545	2	372.7200945	9.192840433	71.34571429	106.8885714	85.27514132	0.581198411	6	0.020874607	251.5415855	147.8201047	632.8986477	3525.845267	1.325294667	78.22400982	34	2_34	42.4	36.84	7.64	21.02	35	11	-0.609770319	-1.02515689	-1.092006514	0.57794303	-0.477313259	1.599216086
545	2	372.3592666	8.846281362	69.43	103.1925	82.31510384	-0.052345943	6	0.020874607	286.0465262	176.3738013	495.0598669	3965.832355	1.325294667	78.22400982	35	2_35	42.4	36.84	7.64	21.02	35	11	-0.609770319	-1.02515689	-1.092006514	0.57794303	-0.477313259	1.599216086
558	1	368.7391827	9.902243242	62.906	93.074	75.43322159	-1.525292707	5	0.020874607	322.3127376	142.2034522	721.5300054	4537.460425	1.624764811	58.21292301	25	1_25	15.38	288.82	13.85	5.1	300	NA	1.609956873	NA	2.005701033	-0.602804057	-0.358643973	-0.222443138
558	1	369.8898137	9.455587958	71.46371429	104.8922857	85.64888858	0.661192487	5	0.020874607	327.2635716	134.0798406	743.9417427	4763.464328	1.624764811	58.21292301	26	1_26	15.38	288.82	13.85	5.1	300	NA	1.609956873	NA	2.005701033	-0.602804057	-0.358643973	-0.222443138
558	1	364.3566699	9.143888009	71.08057143	104.1825714	84.81121316	0.481902686	5	0.020874607	281.9585022	131.7609094	791.8749073	4329.54586	1.624764811	58.21292301	27	1_27	15.38	288.82	13.85	5.1	300	NA	1.609956873	NA	2.005701033	-0.602804057	-0.358643973	-0.222443138
558	1	361.7408458	9.950365786	74.20485714	107.6591429	88.41461144	1.253147187	5	0.020874607	265.5689489	150.6627967	759.4178279	3905.180311	1.624764811	58.21292301	28	1_28	15.38	288.82	13.85	5.1	300	NA	1.609956873	NA	2.005701033	-0.602804057	-0.358643973	-0.222443138
558	1	357.3439442	8.567409224	69.8	103.2594286	84.36386825	0.386156316	5	0.020874607	234.5622381	124.9953301	782.2887655	4348.867253	1.624764811	58.21292301	29	1_29	15.38	288.82	13.85	5.1	300	NA	1.609956873	NA	2.005701033	-0.602804057	-0.358643973	-0.222443138
558	1	370.1634163	8.793300625	73.65971429	106.3682857	85.7838117	0.690070426	5	0.020874607	312.259422	143.8413627	730.7492489	4457.154474	1.624764811	58.21292301	30	1_30	15.38	288.82	13.85	5.1	300	NA	1.609956873	NA	2.005701033	-0.602804057	-0.358643973	-0.222443138
558	1	393.2105896	8.666249237	72.81371429	104.3831429	85.46864463	0.622614417	5	0.020874607	318.7157695	163.1855396	559.1184073	4418.77676	1.624764811	58.21292301	31	1_31	15.38	288.82	13.85	5.1	300	NA	1.609956873	NA	2.005701033	-0.602804057	-0.358643973	-0.222443138
558	1	360.4799359	8.78277621	72.41771429	103.2517143	84.59286903	0.435169937	5	0.020874607	196.2115885	141.0255435	638.3134084	3892.486486	1.624764811	58.21292301	32	1_32	15.38	288.82	13.85	5.1	300	NA	1.609956873	NA	2.005701033	-0.602804057	-0.358643973	-0.222443138
558	1	386.9494351	8.198105563	72.03971429	98.85714286	83.02913349	0.10047964	5	0.020874607	335.1190981	149.3916759	641.4718026	4006.458186	1.624764811	58.21292301	33	1_33	15.38	288.82	13.85	5.1	300	NA	1.609956873	NA	2.005701033	-0.602804057	-0.358643973	-0.222443138
558	1	360.0423248	11.66810532	62.01114286	93.506	74.7441812	-1.672769776	5	0.020874607	348.9309712	111.9200546	782.2150804	4358.001674	1.624764811	58.21292301	34	1_34	15.38	288.82	13.85	5.1	300	NA	1.609956873	NA	2.005701033	-0.602804057	-0.358643973	-0.222443138
558	1	337.2257467	11.27269051	72.5945	105.2555	85.54345434	0.638626128	5	0.020874607	256.2779049	158.1587022	933.6288629	3942.435547	1.624764811	58.21292301	35	1_35	15.38	288.82	13.85	5.1	300	NA	1.609956873	NA	2.005701033	-0.602804057	-0.358643973	-0.222443138
558	2	336.171022	14.37479611	59.38	90.11666667	71.89764345	-2.282021492	6	0.020874607	338.7396017	92.85475483	1014.069486	3994.703244	1.615483175	56.18069279	24	2_24	66.2	136.87	9.91	7.11	34	300	-0.618146648	1.228778566	0.137708884	1.617979323	-0.433934953	0.007552782
558	2	401.2089365	7.461650653	62.76142857	101.7671429	79.32729062	-0.691835207	6	0.020874607	237.4473985	108.0625833	474.830031	3925.426451	1.615483175	56.18069279	25	2_25	66.2	136.87	9.91	7.11	34	300	-0.618146648	1.228778566	0.137708884	1.617979323	-0.433934953	0.007552782
558	2	375.2165185	8.987568745	66.73285714	104.1414286	82.78017143	0.047193658	6	0.020874607	239.1702605	165.5739183	504.0796882	3652.692771	1.615483175	56.18069279	26	2_26	66.2	136.87	9.91	7.11	34	300	-0.618146648	1.228778566	0.137708884	1.617979323	-0.433934953	0.007552782
558	2	358.9946285	8.536858261	58.99	92.78	72.82896698	-2.082687947	6	0.020874607	246.7254201	143.2560608	658.597071	4089.895032	1.615483175	56.18069279	27	2_27	66.2	136.87	9.91	7.11	34	300	-0.618146648	1.228778566	0.137708884	1.617979323	-0.433934953	0.007552782
558	2	360.9692675	9.085423968	68.29	105.6857143	83.92984468	0.293261147	6	0.020874607	176.1421468	94.17580539	528.9198367	3812.078474	1.615483175	56.18069279	28	2_28	66.2	136.87	9.91	7.11	34	300	-0.618146648	1.228778566	0.137708884	1.617979323	-0.433934953	0.007552782
558	2	356.7475873	11.46804265	72.95714286	108.4542857	87.79182966	1.119851619	6	0.020874607	273.0796374	102.4260344	748.6979292	3799.7156	1.615483175	56.18069279	29	2_29	66.2	136.87	9.91	7.11	34	300	-0.618146648	1.228778566	0.137708884	1.617979323	-0.433934953	0.007552782
558	2	352.4333924	8.668864168	71.85285714	107.0757143	85.41332249	0.610773678	6	0.020874607	184.4597952	127.7399422	588.3628097	3582.629166	1.615483175	56.18069279	30	2_30	66.2	136.87	9.91	7.11	34	300	-0.618146648	1.228778566	0.137708884	1.617979323	-0.433934953	0.007552782
558	2	334.6300688	11.53961579	72.18285714	99.93857143	83.48102968	0.197200131	6	0.020874607	251.6178533	136.4103045	917.9993732	3805.771042	1.615483175	56.18069279	31	2_31	66.2	136.87	9.91	7.11	34	300	-0.618146648	1.228778566	0.137708884	1.617979323	-0.433934953	0.007552782
558	2	420.6322976	8.316206702	65.46571429	99.55285714	79.43572613	-0.668626478	6	0.020874607	266.5791447	154.7953091	403.6334138	4644.07903	1.615483175	56.18069279	32	2_32	66.2	136.87	9.91	7.11	34	300	-0.618146648	1.228778566	0.137708884	1.617979323	-0.433934953	0.007552782
558	2	359.7291346	10.01181145	72.38285714	110.02	87.0053173	0.951512376	6	0.020874607	212.2213988	168.6002026	648.8420033	4138.822923	1.615483175	56.18069279	33	2_33	66.2	136.87	9.91	7.11	34	300	-0.618146648	1.228778566	0.137708884	1.617979323	-0.433934953	0.007552782
558	2	354.2069965	9.188635117	71.34571429	106.8885714	85.27514132	0.581198411	6	0.020874607	260.9529244	178.2661707	680.1726515	3982.591045	1.615483175	56.18069279	34	2_34	66.2	136.87	9.91	7.11	34	300	-0.618146648	1.228778566	0.137708884	1.617979323	-0.433934953	0.007552782
558	2	332.745045	7.846690309	69.43	103.1925	82.31510384	-0.052345943	6	0.020874607	196.5455073	163.8991558	795.8823101	3935.305781	1.615483175	56.18069279	35	2_35	66.2	136.87	9.91	7.11	34	300	-0.618146648	1.228778566	0.137708884	1.617979323	-0.433934953	0.007552782
571	1	365.3670429	7.802527852	62.906	93.074	75.43322159	-1.525292707	5	0.020874607	346.4295565	111.9838469	790.1522071	4749.112215	1.641980627	81.60185109	25	1_25	16.32	151.92	105.87	3.6	60	296	-0.400362093	1.197582227	0.322725546	-0.561726993	1.399801709	-0.394081884
571	1	407.3397111	7.615240278	71.46371429	104.8922857	85.64888858	0.661192487	5	0.020874607	380.8192677	127.1966465	542.8378714	4852.73499	1.641980627	81.60185109	26	1_26	16.32	151.92	105.87	3.6	60	296	-0.400362093	1.197582227	0.322725546	-0.561726993	1.399801709	-0.394081884
571	1	354.1833668	9.845781295	71.08057143	104.1825714	84.81121316	0.481902686	5	0.020874607	270.2659023	115.1288447	852.9042732	4137.102106	1.641980627	81.60185109	27	1_27	16.32	151.92	105.87	3.6	60	296	-0.400362093	1.197582227	0.322725546	-0.561726993	1.399801709	-0.394081884
571	1	388.1212768	9.333374857	74.20485714	107.6591429	88.41461144	1.253147187	5	0.020874607	303.5983123	121.7832529	618.426441	3612.140087	1.641980627	81.60185109	28	1_28	16.32	151.92	105.87	3.6	60	296	-0.400362093	1.197582227	0.322725546	-0.561726993	1.399801709	-0.394081884
571	1	367.2083772	9.503626668	69.8	103.2594286	84.36386825	0.386156316	5	0.020874607	310.5250032	152.0051906	746.9242417	4208.976227	1.641980627	81.60185109	29	1_29	16.32	151.92	105.87	3.6	60	296	-0.400362093	1.197582227	0.322725546	-0.561726993	1.399801709	-0.394081884
571	1	376.3800329	9.435755187	73.65971429	106.3682857	85.7838117	0.690070426	5	0.020874607	320.5015051	141.4776974	687.711108	3879.930056	1.641980627	81.60185109	30	1_30	16.32	151.92	105.87	3.6	60	296	-0.400362093	1.197582227	0.322725546	-0.561726993	1.399801709	-0.394081884
571	1	423.5943359	10.36001957	72.81371429	104.3831429	85.46864463	0.622614417	5	0.020874607	373.3081736	184.7605382	377.7078203	4712.159461	1.641980627	81.60185109	31	1_31	16.32	151.92	105.87	3.6	60	296	-0.400362093	1.197582227	0.322725546	-0.561726993	1.399801709	-0.394081884
571	1	472.7217956	9.621394993	72.41771429	103.2517143	84.59286903	0.435169937	5	0.020874607	514.2570315	91.15062621	353.3644659	4723.635305	1.641980627	81.60185109	32	1_32	16.32	151.92	105.87	3.6	60	296	-0.400362093	1.197582227	0.322725546	-0.561726993	1.399801709	-0.394081884
571	1	439.9399618	9.152850251	72.03971429	98.85714286	83.02913349	0.10047964	5	0.020874607	445.6823212	89.18714564	474.154251	4834.638567	1.641980627	81.60185109	33	1_33	16.32	151.92	105.87	3.6	60	296	-0.400362093	1.197582227	0.322725546	-0.561726993	1.399801709	-0.394081884
571	1	451.5632013	9.306766425	62.01114286	93.506	74.7441812	-1.672769776	5	0.020874607	470.0492295	140.6408428	393.7623373	4694.86445	1.641980627	81.60185109	34	1_34	16.32	151.92	105.87	3.6	60	296	-0.400362093	1.197582227	0.322725546	-0.561726993	1.399801709	-0.394081884
571	1	351.3344702	10.43106416	72.5945	105.2555	85.54345434	0.638626128	5	0.020874607	227.888963	147.6146953	840.1946826	4232.558063	1.641980627	81.60185109	35	1_35	16.32	151.92	105.87	3.6	60	296	-0.400362093	1.197582227	0.322725546	-0.561726993	1.399801709	-0.394081884
571	2	362.6484499	8.656100386	59.38	90.11666667	71.89764345	-2.282021492	6	0.020874607	272.1413652	208.896503	626.1498595	4512.289384	1.247906456	57.87020813	24	2_24	10.74	202.53	101.93	7.34	300	109	1.609956873	-0.260846597	0.944897857	-0.805567435	1.324510729	0.033870723
571	2	395.9078785	8.712391821	62.76142857	101.7671429	79.32729062	-0.691835207	6	0.020874607	290.8482228	132.0097225	429.249627	3676.685326	1.247906456	57.87020813	25	2_25	10.74	202.53	101.93	7.34	300	109	1.609956873	-0.260846597	0.944897857	-0.805567435	1.324510729	0.033870723
571	2	428.5816808	8.284781083	66.73285714	104.1414286	82.78017143	0.047193658	6	0.020874607	258.9787932	120.1787269	398.7460298	2986.686556	1.247906456	57.87020813	26	2_26	10.74	202.53	101.93	7.34	300	109	1.609956873	-0.260846597	0.944897857	-0.805567435	1.324510729	0.033870723
571	2	388.3557006	9.081687411	58.99	92.78	72.82896698	-2.082687947	6	0.020874607	278.8777348	131.3595764	495.5175413	3949.892604	1.247906456	57.87020813	27	2_27	10.74	202.53	101.93	7.34	300	109	1.609956873	-0.260846597	0.944897857	-0.805567435	1.324510729	0.033870723
571	2	425.4984744	9.368758228	68.29	105.6857143	83.92984468	0.293261147	6	0.020874607	312.024297	97.55920783	476.7359835	3482.089093	1.247906456	57.87020813	28	2_28	10.74	202.53	101.93	7.34	300	109	1.609956873	-0.260846597	0.944897857	-0.805567435	1.324510729	0.033870723
571	2	520.26412	8.842988371	72.95714286	108.4542857	87.79182966	1.119851619	6	0.020874607	499.0443805	76.9481032	204.5672693	4057.755767	1.247906456	57.87020813	29	2_29	10.74	202.53	101.93	7.34	300	109	1.609956873	-0.260846597	0.944897857	-0.805567435	1.324510729	0.033870723
571	2	467.193917	9.950581192	71.85285714	107.0757143	85.41332249	0.610773678	6	0.020874607	416.6989259	83.43726768	319.2109249	3200.969153	1.247906456	57.87020813	30	2_30	10.74	202.53	101.93	7.34	300	109	1.609956873	-0.260846597	0.944897857	-0.805567435	1.324510729	0.033870723
571	2	477.0141151	9.046149425	72.18285714	99.93857143	83.48102968	0.197200131	6	0.020874607	353.9191033	98.53321438	304.3734613	3861.097859	1.247906456	57.87020813	31	2_31	10.74	202.53	101.93	7.34	300	109	1.609956873	-0.260846597	0.944897857	-0.805567435	1.324510729	0.033870723
571	2	455.9481188	9.776586202	65.07166667	99.33166667	79.08495789	-0.743702297	6	0.020874607	407.4411066	97.2639046	345.4601428	3452.433818	1.247906456	57.87020813	32	2_32	10.74	202.53	101.93	7.34	300	109	1.609956873	-0.260846597	0.944897857	-0.805567435	1.324510729	0.033870723
571	2	479.2405631	10.87309826	72.38285714	110.02	87.0053173	0.951512376	6	0.020874607	401.4459252	82.02440357	219.5779621	3835.628076	1.247906456	57.87020813	33	2_33	10.74	202.53	101.93	7.34	300	109	1.609956873	-0.260846597	0.944897857	-0.805567435	1.324510729	0.033870723
571	2	502.5456458	11.59031856	71.34571429	106.8885714	85.27514132	0.581198411	6	0.020874607	491.4941519	129.8241019	225.8487348	3742.621466	1.247906456	57.87020813	34	2_34	10.74	202.53	101.93	7.34	300	109	1.609956873	-0.260846597	0.944897857	-0.805567435	1.324510729	0.033870723
571	2	498.4593923	9.875695115	69.43	103.1925	82.31510384	-0.052345943	6	0.020874607	546.5803866	111.1205252	226.8201882	3963.614392	1.247906456	57.87020813	35	2_35	10.74	202.53	101.93	7.34	300	109	1.609956873	-0.260846597	0.944897857	-0.805567435	1.324510729	0.033870723
601	1	380.2757063	8.326672825	62.906	93.074	75.43322159	-1.525292707	4	-0.500990571	352.2174998	128.8213852	673.8145256	5116.759005	1.831140887	73.66954557	25	1_25	24.43	6.01	13.98	2.04	300	NA	1.609956873	NA	-1.471014069	-0.207328071	-0.356159753	-0.572586179
601	1	398.1264967	7.962152821	71.46371429	104.8922857	85.64888858	0.661192487	4	-0.500990571	382.5149946	90.41559857	613.7216291	4928.558297	1.831140887	73.66954557	26	1_26	24.43	6.01	13.98	2.04	300	NA	1.609956873	NA	-1.471014069	-0.207328071	-0.356159753	-0.572586179
601	1	356.6480968	9.194633918	71.08057143	104.1825714	84.81121316	0.481902686	4	-0.500990571	262.1444893	161.6155737	789.1693145	3952.194676	1.831140887	73.66954557	27	1_27	24.43	6.01	13.98	2.04	300	NA	1.609956873	NA	-1.471014069	-0.207328071	-0.356159753	-0.572586179
601	1	392.306076	9.092895001	74.20485714	107.6591429	88.41461144	1.253147187	4	-0.500990571	327.0385941	74.87222564	634.6084642	3962.068312	1.831140887	73.66954557	28	1_28	24.43	6.01	13.98	2.04	300	NA	1.609956873	NA	-1.471014069	-0.207328071	-0.356159753	-0.572586179
601	1	395.1350502	8.034446335	69.8	103.2594286	84.36386825	0.386156316	4	-0.500990571	402.0764203	115.8129565	631.5606821	4479.666248	1.831140887	73.66954557	29	1_29	24.43	6.01	13.98	2.04	300	NA	1.609956873	NA	-1.471014069	-0.207328071	-0.356159753	-0.572586179
601	1	369.540902	9.0963082	73.65971429	106.3682857	85.7838117	0.690070426	4	-0.500990571	320.8858215	136.056382	760.2835588	4343.888075	1.831140887	73.66954557	30	1_30	24.43	6.01	13.98	2.04	300	NA	1.609956873	NA	-1.471014069	-0.207328071	-0.356159753	-0.572586179
601	1	461.5405445	10.8291436	72.81371429	104.3831429	85.46864463	0.622614417	4	-0.500990571	457.3271126	100.4512786	301.1312114	4510.912176	1.831140887	73.66954557	31	1_31	24.43	6.01	13.98	2.04	300	NA	1.609956873	NA	-1.471014069	-0.207328071	-0.356159753	-0.572586179
601	1	465.5124709	9.406094277	72.41771429	103.2517143	84.59286903	0.435169937	4	-0.500990571	502.1843519	98.39540851	384.182437	4475.111916	1.831140887	73.66954557	32	1_32	24.43	6.01	13.98	2.04	300	NA	1.609956873	NA	-1.471014069	-0.207328071	-0.356159753	-0.572586179
601	1	422.4080496	9.463223977	72.03971429	98.85714286	83.02913349	0.10047964	4	-0.500990571	430.8141142	111.2397668	555.3794047	4038.061176	1.831140887	73.66954557	33	1_33	24.43	6.01	13.98	2.04	300	NA	1.609956873	NA	-1.471014069	-0.207328071	-0.356159753	-0.572586179
601	1	371.0363231	11.78995249	62.01114286	93.506	74.7441812	-1.672769776	4	-0.500990571	389.9808319	123.2023774	777.5081949	3910.436575	1.831140887	73.66954557	34	1_34	24.43	6.01	13.98	2.04	300	NA	1.609956873	NA	-1.471014069	-0.207328071	-0.356159753	-0.572586179
601	1	334.4313159	11.49099131	72.5945	105.2555	85.54345434	0.638626128	4	-0.500990571	260.2970804	179.0877873	924.4043846	4161.407003	1.831140887	73.66954557	35	1_35	24.43	6.01	13.98	2.04	300	NA	1.609956873	NA	-1.471014069	-0.207328071	-0.356159753	-0.572586179
601	2	337.287459	14.48393354	59.38	90.11666667	71.89764345	-2.282021492	5	-0.500990571	335.0679364	82.79266143	1009.765905	3827.283309	1.447667016	76.7560467	24	2_24	16.08	206.87	5.57	3.44	9	300	-0.827554874	1.228778566	0.998251499	-0.572214754	-0.516869687	-0.412390016
601	2	434.9385209	7.50693271	62.76142857	101.7671429	79.32729062	-0.691835207	5	-0.500990571	260.3001697	119.3082771	368.8472282	3706.596249	1.447667016	76.7560467	25	2_25	16.08	206.87	5.57	3.44	9	300	-0.827554874	1.228778566	0.998251499	-0.572214754	-0.516869687	-0.412390016
601	2	414.4377539	10.11813623	66.73285714	104.1414286	82.78017143	0.047193658	5	-0.500990571	414.0945805	220.8034939	377.294556	3840.096971	1.447667016	76.7560467	26	2_26	16.08	206.87	5.57	3.44	9	300	-0.827554874	1.228778566	0.998251499	-0.572214754	-0.516869687	-0.412390016
601	2	466.0080869	9.913296833	58.99	92.78	72.82896698	-2.082687947	5	-0.500990571	463.7316826	107.1383864	325.5729095	4280.994859	1.447667016	76.7560467	27	2_27	16.08	206.87	5.57	3.44	9	300	-0.827554874	1.228778566	0.998251499	-0.572214754	-0.516869687	-0.412390016
601	2	427.944606	8.158519483	68.29	105.6857143	83.92984468	0.293261147	5	-0.500990571	208.5928526	81.65903602	560.3789111	3928.118784	1.447667016	76.7560467	28	2_28	16.08	206.87	5.57	3.44	9	300	-0.827554874	1.228778566	0.998251499	-0.572214754	-0.516869687	-0.412390016
601	2	406.8524949	8.698366958	72.95714286	108.4542857	87.79182966	1.119851619	5	-0.500990571	286.9170567	105.8751674	418.3403407	3749.517029	1.447667016	76.7560467	29	2_29	16.08	206.87	5.57	3.44	9	300	-0.827554874	1.228778566	0.998251499	-0.572214754	-0.516869687	-0.412390016
601	2	475.4269568	8.602827576	71.85285714	107.0757143	85.41332249	0.610773678	5	-0.500990571	446.6102658	89.23293584	340.1623442	3919.614557	1.447667016	76.7560467	30	2_30	16.08	206.87	5.57	3.44	9	300	-0.827554874	1.228778566	0.998251499	-0.572214754	-0.516869687	-0.412390016
601	2	466.1044265	6.986316993	72.18285714	99.93857143	83.48102968	0.197200131	5	-0.500990571	308.4612698	102.4679125	406.4293907	4148.288887	1.447667016	76.7560467	31	2_31	16.08	206.87	5.57	3.44	9	300	-0.827554874	1.228778566	0.998251499	-0.572214754	-0.516869687	-0.412390016
601	2	385.563445	10.3563618	65.46571429	99.55285714	79.43572613	-0.668626478	5	-0.500990571	310.0623285	95.69036321	600.1029879	4061.445956	1.447667016	76.7560467	32	2_32	16.08	206.87	5.57	3.44	9	300	-0.827554874	1.228778566	0.998251499	-0.572214754	-0.516869687	-0.412390016
601	2	387.8609662	9.958361653	72.38285714	110.02	87.0053173	0.951512376	5	-0.500990571	296.8893484	145.8463486	582.721991	3654.000229	1.447667016	76.7560467	33	2_33	16.08	206.87	5.57	3.44	9	300	-0.827554874	1.228778566	0.998251499	-0.572214754	-0.516869687	-0.412390016
601	2	406.3658885	9.387388109	71.34571429	106.8885714	85.27514132	0.581198411	5	-0.500990571	314.749283	116.9914097	514.7126075	3614.228492	1.447667016	76.7560467	34	2_34	16.08	206.87	5.57	3.44	9	300	-0.827554874	1.228778566	0.998251499	-0.572214754	-0.516869687	-0.412390016
601	2	394.6052216	7.078394292	69.43	103.1925	82.31510384	-0.052345943	5	-0.500990571	261.8802217	122.106115	605.2732465	4610.52458	1.447667016	76.7560467	35	2_35	16.08	206.87	5.57	3.44	9	300	-0.827554874	1.228778566	0.998251499	-0.572214754	-0.516869687	-0.412390016
606	2	337.8038925	13.74726854	59.38	90.11666667	71.89764345	-2.282021492	5	-0.500990571	341.4171014	87.67506434	1014.800846	3575.098916	1.622296343	58.13483535	24	2_24	13.51	188.79	20.25	2.3	300	300	1.609956873	1.228778566	0.775985635	-0.684521194	-0.236343904	-0.542835463
606	2	357.476945	8.144563045	62.76142857	101.7671429	79.32729062	-0.691835207	5	-0.500990571	197.3126164	123.7393736	572.37272	3765.409725	1.622296343	58.13483535	25	2_25	13.51	188.79	20.25	2.3	300	300	1.609956873	1.228778566	0.775985635	-0.684521194	-0.236343904	-0.542835463
606	2	350.6932516	8.971193143	66.73285714	104.1414286	82.78017143	0.047193658	5	-0.500990571	214.4203713	143.2796744	783.0164434	3764.225715	1.622296343	58.13483535	26	2_26	13.51	188.79	20.25	2.3	300	300	1.609956873	1.228778566	0.775985635	-0.684521194	-0.236343904	-0.542835463
606	2	360.9931667	8.207751399	58.99	92.78	72.82896698	-2.082687947	5	-0.500990571	240.4081391	145.0401517	643.3352099	3903.79732	1.622296343	58.13483535	27	2_27	13.51	188.79	20.25	2.3	300	300	1.609956873	1.228778566	0.775985635	-0.684521194	-0.236343904	-0.542835463
606	2	357.131142	8.498347483	68.29	105.6857143	83.92984468	0.293261147	5	-0.500990571	161.4944812	86.57522704	561.7686922	3443.26987	1.622296343	58.13483535	28	2_28	13.51	188.79	20.25	2.3	300	300	1.609956873	1.228778566	0.775985635	-0.684521194	-0.236343904	-0.542835463
606	2	357.4929102	9.868652762	72.95714286	108.4542857	87.79182966	1.119851619	5	-0.500990571	231.5121623	94.04777679	663.6624817	3566.784993	1.622296343	58.13483535	29	2_29	13.51	188.79	20.25	2.3	300	300	1.609956873	1.228778566	0.775985635	-0.684521194	-0.236343904	-0.542835463
606	2	358.1659206	10.07693086	71.85285714	107.0757143	85.41332249	0.610773678	5	-0.500990571	252.136879	148.9552546	637.6783237	3788.274841	1.622296343	58.13483535	30	2_30	13.51	188.79	20.25	2.3	300	300	1.609956873	1.228778566	0.775985635	-0.684521194	-0.236343904	-0.542835463
606	2	421.1582432	9.334640573	72.18285714	99.93857143	83.48102968	0.197200131	5	-0.500990571	331.0752072	122.4103822	457.2454766	4120.922271	1.622296343	58.13483535	31	2_31	13.51	188.79	20.25	2.3	300	300	1.609956873	1.228778566	0.775985635	-0.684521194	-0.236343904	-0.542835463
606	2	409.6251888	9.82900465	65.46571429	99.55285714	79.43572613	-0.668626478	5	-0.500990571	291.5415052	143.8546186	502.6665064	3951.06034	1.622296343	58.13483535	32	2_32	13.51	188.79	20.25	2.3	300	300	1.609956873	1.228778566	0.775985635	-0.684521194	-0.236343904	-0.542835463
606	2	369.7123459	10.3826366	72.38285714	110.02	87.0053173	0.951512376	5	-0.500990571	225.1000895	156.3477063	599.4960931	3837.33069	1.622296343	58.13483535	33	2_33	13.51	188.79	20.25	2.3	300	300	1.609956873	1.228778566	0.775985635	-0.684521194	-0.236343904	-0.542835463
606	2	372.2134757	8.401629337	71.34571429	106.8885714	85.27514132	0.581198411	5	-0.500990571	219.8654787	148.490968	499.31019	3783.750429	1.622296343	58.13483535	34	2_34	13.51	188.79	20.25	2.3	300	300	1.609956873	1.228778566	0.775985635	-0.684521194	-0.236343904	-0.542835463
606	2	331.597342	7.895903595	69.43	103.1925	82.31510384	-0.052345943	5	-0.500990571	192.8267931	171.8169653	806.7982417	3681.329895	1.622296343	58.13483535	35	2_35	13.51	188.79	20.25	2.3	300	300	1.609956873	1.228778566	0.775985635	-0.684521194	-0.236343904	-0.542835463
613	1	366.3521213	7.864938226	62.906	93.074	75.43322159	-1.525292707	4	-0.500990571	219.2693671	118.4285961	830.7135159	4622.437265	1.658572804	75.64747853	25	1_25	13.51	131.03	4.8	3.2	94	NA	-0.115566906	NA	0.065915043	-0.684521194	-0.531583914	-0.439852216
613	1	399.5778474	9.068248086	71.46371429	104.8922857	85.64888858	0.661192487	4	-0.500990571	390.414441	111.2895522	557.850416	5230.845418	1.658572804	75.64747853	26	1_26	13.51	131.03	4.8	3.2	94	NA	-0.115566906	NA	0.065915043	-0.684521194	-0.531583914	-0.439852216
613	1	377.9016105	9.55199591	71.08057143	104.1825714	84.81121316	0.481902686	4	-0.500990571	254.5375407	139.9623751	598.7406386	3999.127496	1.658572804	75.64747853	27	1_27	13.51	131.03	4.8	3.2	94	NA	-0.115566906	NA	0.065915043	-0.684521194	-0.531583914	-0.439852216
613	1	391.0871547	9.165427403	74.20485714	107.6591429	88.41461144	1.253147187	4	-0.500990571	314.0854673	102.7278333	598.0508908	4397.81581	1.658572804	75.64747853	28	1_28	13.51	131.03	4.8	3.2	94	NA	-0.115566906	NA	0.065915043	-0.684521194	-0.531583914	-0.439852216
613	1	368.8440917	9.017894677	69.8	103.2594286	84.36386825	0.386156316	4	-0.500990571	319.5643121	134.1206717	744.6494585	4463.619591	1.658572804	75.64747853	29	1_29	13.51	131.03	4.8	3.2	94	NA	-0.115566906	NA	0.065915043	-0.684521194	-0.531583914	-0.439852216
613	1	390.5319369	9.210366342	73.65971429	106.3682857	85.7838117	0.690070426	4	-0.500990571	340.9073863	147.3750076	586.5225975	4388.307248	1.658572804	75.64747853	30	1_30	13.51	131.03	4.8	3.2	94	NA	-0.115566906	NA	0.065915043	-0.684521194	-0.531583914	-0.439852216
613	1	387.2581494	9.826927187	72.81371429	104.3831429	85.46864463	0.622614417	4	-0.500990571	281.7238442	187.2862957	550.1571308	3780.297252	1.658572804	75.64747853	31	1_31	13.51	131.03	4.8	3.2	94	NA	-0.115566906	NA	0.065915043	-0.684521194	-0.531583914	-0.439852216
613	1	454.3801627	10.01708457	72.41771429	103.2517143	84.59286903	0.435169937	4	-0.500990571	429.47766	96.89559928	375.6589677	4655.237319	1.658572804	75.64747853	32	1_32	13.51	131.03	4.8	3.2	94	NA	-0.115566906	NA	0.065915043	-0.684521194	-0.531583914	-0.439852216
613	1	406.0416744	8.772676722	72.03971429	98.85714286	83.02913349	0.10047964	4	-0.500990571	370.4512433	132.7893944	562.6461042	4363.970904	1.658572804	75.64747853	33	1_33	13.51	131.03	4.8	3.2	94	NA	-0.115566906	NA	0.065915043	-0.684521194	-0.531583914	-0.439852216
613	1	382.0168547	11.32789017	62.01114286	93.506	74.7441812	-1.672769776	4	-0.500990571	393.457849	160.7639313	707.1522133	4242.755287	1.658572804	75.64747853	34	1_34	13.51	131.03	4.8	3.2	94	NA	-0.115566906	NA	0.065915043	-0.684521194	-0.531583914	-0.439852216
613	1	351.3303015	12.71250271	72.5945	105.2555	85.54345434	0.638626128	4	-0.500990571	288.5871338	152.5651424	841.8944135	4625.921014	1.658572804	75.64747853	35	1_35	13.51	131.03	4.8	3.2	94	NA	-0.115566906	NA	0.065915043	-0.684521194	-0.531583914	-0.439852216
613	2	337.6056751	13.58147852	59.38	90.11666667	71.89764345	-2.282021492	5	-0.500990571	327.0523609	79.50017103	1006.09288	3468.648505	1.468728748	73.44254787	24	2_24	16.05	138.22	37.24	16.68	10	300	-0.819178545	1.228778566	0.154305063	-0.573525724	0.088324561	1.102607981
613	2	409.6320177	8.233003522	62.76142857	101.7671429	79.32729062	-0.691835207	5	-0.500990571	241.98691	91.15835147	411.2679753	3282.578165	1.468728748	73.44254787	25	2_25	16.05	138.22	37.24	16.68	10	300	-0.819178545	1.228778566	0.154305063	-0.573525724	0.088324561	1.102607981
613	2	401.7134992	9.485221653	66.73285714	104.1414286	82.78017143	0.047193658	5	-0.500990571	308.7190484	220.7617119	319.4430874	3392.214482	1.468728748	73.44254787	26	2_26	16.05	138.22	37.24	16.68	10	300	-0.819178545	1.228778566	0.154305063	-0.573525724	0.088324561	1.102607981
613	2	481.0448932	9.545533707	58.99	92.78	72.82896698	-2.082687947	5	-0.500990571	381.8032359	65.15087913	235.138368	4200.773601	1.468728748	73.44254787	27	2_27	16.05	138.22	37.24	16.68	10	300	-0.819178545	1.228778566	0.154305063	-0.573525724	0.088324561	1.102607981
613	2	426.8414528	11.43922735	68.29	105.6857143	83.92984468	0.293261147	5	-0.500990571	244.709166	267.4018697	389.5478179	3664.967428	1.468728748	73.44254787	28	2_28	16.05	138.22	37.24	16.68	10	300	-0.819178545	1.228778566	0.154305063	-0.573525724	0.088324561	1.102607981
613	2	396.3099487	8.794700116	72.95714286	108.4542857	87.79182966	1.119851619	5	-0.500990571	307.0616824	126.0361592	427.9026407	3517.656557	1.468728748	73.44254787	29	2_29	16.05	138.22	37.24	16.68	10	300	-0.819178545	1.228778566	0.154305063	-0.573525724	0.088324561	1.102607981
613	2	478.3376946	8.547872162	71.85285714	107.0757143	85.41332249	0.610773678	5	-0.500990571	454.5350079	87.28189306	338.5547281	3552.117082	1.468728748	73.44254787	30	2_30	16.05	138.22	37.24	16.68	10	300	-0.819178545	1.228778566	0.154305063	-0.573525724	0.088324561	1.102607981
613	2	460.6189341	7.157062803	72.18285714	99.93857143	83.48102968	0.197200131	5	-0.500990571	289.0245651	102.9785399	401.9057918	3923.124203	1.468728748	73.44254787	31	2_31	16.05	138.22	37.24	16.68	10	300	-0.819178545	1.228778566	0.154305063	-0.573525724	0.088324561	1.102607981
613	2	419.4522428	8.904625676	65.46571429	99.55285714	79.43572613	-0.668626478	5	-0.500990571	335.516975	116.6073426	430.7021642	4271.454787	1.468728748	73.44254787	32	2_32	16.05	138.22	37.24	16.68	10	300	-0.819178545	1.228778566	0.154305063	-0.573525724	0.088324561	1.102607981
613	2	391.5892229	9.448508487	72.38285714	110.02	87.0053173	0.951512376	5	-0.500990571	317.5652181	184.4488104	568.4308481	3667.81462	1.468728748	73.44254787	33	2_33	16.05	138.22	37.24	16.68	10	300	-0.819178545	1.228778566	0.154305063	-0.573525724	0.088324561	1.102607981
613	2	448.5232387	8.803753245	71.34571429	106.8885714	85.27514132	0.581198411	5	-0.500990571	319.2846699	135.7479071	264.9756199	3426.02383	1.468728748	73.44254787	34	2_34	16.05	138.22	37.24	16.68	10	300	-0.819178545	1.228778566	0.154305063	-0.573525724	0.088324561	1.102607981
613	2	389.5093407	8.816977847	69.43	103.1925	82.31510384	-0.052345943	5	-0.500990571	293.0841293	188.0884372	459.3899975	3440.784643	1.468728748	73.44254787	35	2_35	16.05	138.22	37.24	16.68	10	300	-0.819178545	1.228778566	0.154305063	-0.573525724	0.088324561	1.102607981
621	1	390.0579018	8.132870771	62.906	93.074	75.43322159	-1.525292707	4	-0.500990571	267.3267556	181.3609438	658.7939738	4436.858381	0.955785835	76.34531249	25	1_25	29.29	213.58	44.5	3.9	21	17	-0.727038925	-0.978362382	1.080740656	0.005049088	0.227058702	-0.359754134
621	1	394.8292372	8.798483911	71.46371429	104.8922857	85.64888858	0.661192487	4	-0.500990571	406.5821297	100.2659219	642.273084	5028.294721	0.955785835	76.34531249	26	1_26	29.29	213.58	44.5	3.9	21	17	-0.727038925	-0.978362382	1.080740656	0.005049088	0.227058702	-0.359754134
621	1	379.1203421	9.898272837	71.08057143	104.1825714	84.81121316	0.481902686	4	-0.500990571	320.6985324	143.9151127	675.3019079	4150.304134	0.955785835	76.34531249	27	1_27	29.29	213.58	44.5	3.9	21	17	-0.727038925	-0.978362382	1.080740656	0.005049088	0.227058702	-0.359754134
621	1	365.214926	7.804364643	75.653	109.46	90.01135872	1.59490307	4	-0.500990571	228.4844284	120.457604	794.1228375	4321.920932	0.955785835	76.34531249	28	1_28	29.29	213.58	44.5	3.9	21	17	-0.727038925	-0.978362382	1.080740656	0.005049088	0.227058702	-0.359754134
621	1	412.100423	8.387635261	69.8	103.2594286	84.36386825	0.386156316	4	-0.500990571	404.3081591	147.4108785	511.2222271	5303.648325	0.955785835	76.34531249	29	1_29	29.29	213.58	44.5	3.9	21	17	-0.727038925	-0.978362382	1.080740656	0.005049088	0.227058702	-0.359754134
621	1	485.0672073	10.0105675	73.274	108.428	86.16936462	0.772591298	4	-0.500990571	572.0291704	78.70674252	333.4053614	5046.443916	0.955785835	76.34531249	30	1_30	29.29	213.58	44.5	3.9	21	17	-0.727038925	-0.978362382	1.080740656	0.005049088	0.227058702	-0.359754134
621	1	471.278338	8.353164557	77.252	107.6	89.97304395	1.586702462	4	-0.500990571	532.9320308	161.3020622	449.5068582	7427.675071	0.955785835	76.34531249	31	1_31	29.29	213.58	44.5	3.9	21	17	-0.727038925	-0.978362382	1.080740656	0.005049088	0.227058702	-0.359754134
621	2	357.5166496	8.314462781	59.38	90.11666667	71.89764345	-2.282021492	5	-0.500990571	256.3028138	204.3779497	638.5588516	4074.916239	1.239005012	66.29473659	24	2_24	12.35	189.92	36.7	4.14	19	35	-0.743791584	-0.837978859	0.789877252	-0.735212038	0.078005493	-0.332291935
621	2	413.5760553	7.125500084	62.76142857	101.7671429	79.32729062	-0.691835207	5	-0.500990571	225.6193954	147.7254826	487.5284238	3581.069574	1.239005012	66.29473659	25	2_25	12.35	189.92	36.7	4.14	19	35	-0.743791584	-0.837978859	0.789877252	-0.735212038	0.078005493	-0.332291935
621	2	357.9385304	7.878190666	66.73285714	104.1414286	82.78017143	0.047193658	5	-0.500990571	205.0702685	161.3372676	741.4352616	3466.738339	1.239005012	66.29473659	26	2_26	12.35	189.92	36.7	4.14	19	35	-0.743791584	-0.837978859	0.789877252	-0.735212038	0.078005493	-0.332291935
621	2	413.3890388	8.245128634	58.99	92.78	72.82896698	-2.082687947	5	-0.500990571	360.8426987	134.5865968	443.8895769	4381.201298	1.239005012	66.29473659	27	2_27	12.35	189.92	36.7	4.14	19	35	-0.743791584	-0.837978859	0.789877252	-0.735212038	0.078005493	-0.332291935
621	2	401.878798	7.739170614	68.29	105.6857143	83.92984468	0.293261147	5	-0.500990571	221.4391492	121.8818606	447.5589537	3638.162048	1.239005012	66.29473659	28	2_28	12.35	189.92	36.7	4.14	19	35	-0.743791584	-0.837978859	0.789877252	-0.735212038	0.078005493	-0.332291935
621	2	382.2596095	7.188194293	72.95714286	108.4542857	87.79182966	1.119851619	5	-0.500990571	207.4919417	101.5441083	537.1929497	3774.452031	1.239005012	66.29473659	29	2_29	12.35	189.92	36.7	4.14	19	35	-0.743791584	-0.837978859	0.789877252	-0.735212038	0.078005493	-0.332291935
621	2	358.1431959	7.867753365	71.85285714	107.0757143	85.41332249	0.610773678	5	-0.500990571	200.0515993	151.1897216	570.503454	3513.669174	1.239005012	66.29473659	30	2_30	12.35	189.92	36.7	4.14	19	35	-0.743791584	-0.837978859	0.789877252	-0.735212038	0.078005493	-0.332291935
621	2	338.7818494	10.33474066	72.18285714	99.93857143	83.48102968	0.197200131	5	-0.500990571	230.2125421	117.0178706	879.0022988	3620.104619	1.239005012	66.29473659	31	2_31	12.35	189.92	36.7	4.14	19	35	-0.743791584	-0.837978859	0.789877252	-0.735212038	0.078005493	-0.332291935
621	2	454.0576169	9.816823127	65.46571429	99.55285714	79.43572613	-0.668626478	5	-0.500990571	367.1803878	90.82925655	249.4256102	3614.589258	1.239005012	66.29473659	32	2_32	12.35	189.92	36.7	4.14	19	35	-0.743791584	-0.837978859	0.789877252	-0.735212038	0.078005493	-0.332291935
621	2	375.4778955	9.097488302	72.38285714	110.02	87.0053173	0.951512376	5	-0.500990571	237.5404332	136.1356016	363.6909289	3474.96315	1.239005012	66.29473659	33	2_33	12.35	189.92	36.7	4.14	19	35	-0.743791584	-0.837978859	0.789877252	-0.735212038	0.078005493	-0.332291935
621	2	368.3500737	8.743858647	71.34571429	106.8885714	85.27514132	0.581198411	5	-0.500990571	230.343538	141.0786162	607.5272019	3819.892279	1.239005012	66.29473659	34	2_34	12.35	189.92	36.7	4.14	19	35	-0.743791584	-0.837978859	0.789877252	-0.735212038	0.078005493	-0.332291935
621	2	384.2985492	7.951053458	69.43	103.1925	82.31510384	-0.052345943	5	-0.500990571	256.9134667	140.6040637	450.8065841	3588.39715	1.239005012	66.29473659	35	2_35	12.35	189.92	36.7	4.14	19	35	-0.743791584	-0.837978859	0.789877252	-0.735212038	0.078005493	-0.332291935
623	1	363.9344837	6.925123065	62.906	93.074	75.43322159	-1.525292707	4	-0.500990571	266.5662543	109.7721254	830.1516169	4738.737055	1.727225775	67.93570507	25	1_25	26.1	216.58	47.7	3.6	14	24	-0.785673229	-0.923768789	1.117621054	-0.134350734	0.288208737	-0.394081884
623	1	377.0091375	9.082749627	71.46371429	104.8922857	85.64888858	0.661192487	4	-0.500990571	304.8306547	128.2248815	686.1235801	4401.767995	1.727225775	67.93570507	26	1_26	26.1	216.58	47.7	3.6	14	24	-0.785673229	-0.923768789	1.117621054	-0.134350734	0.288208737	-0.394081884
623	1	377.5898712	9.27479175	71.08057143	104.1825714	84.81121316	0.481902686	4	-0.500990571	261.0094471	151.6643107	586.3139556	3785.686789	1.727225775	67.93570507	27	1_27	26.1	216.58	47.7	3.6	14	24	-0.785673229	-0.923768789	1.117621054	-0.134350734	0.288208737	-0.394081884
623	1	376.1650523	8.271983202	74.20485714	107.6591429	88.41461144	1.253147187	4	-0.500990571	256.7651892	117.938729	681.4143955	3731.977099	1.727225775	67.93570507	28	1_28	26.1	216.58	47.7	3.6	14	24	-0.785673229	-0.923768789	1.117621054	-0.134350734	0.288208737	-0.394081884
623	1	374.7266268	9.247453925	69.8	103.2594286	84.36386825	0.386156316	4	-0.500990571	297.4843849	130.208726	712.8349836	4278.185534	1.727225775	67.93570507	29	1_29	26.1	216.58	47.7	3.6	14	24	-0.785673229	-0.923768789	1.117621054	-0.134350734	0.288208737	-0.394081884
623	1	363.4871161	9.139168003	73.65971429	106.3682857	85.7838117	0.690070426	4	-0.500990571	244.6382694	145.3707325	757.6523797	4081.629718	1.727225775	67.93570507	30	1_30	26.1	216.58	47.7	3.6	14	24	-0.785673229	-0.923768789	1.117621054	-0.134350734	0.288208737	-0.394081884
623	1	422.8410738	10.00087456	72.81371429	104.3831429	85.46864463	0.622614417	4	-0.500990571	382.6775028	143.6439519	422.9826867	4432.255868	1.727225775	67.93570507	31	1_31	26.1	216.58	47.7	3.6	14	24	-0.785673229	-0.923768789	1.117621054	-0.134350734	0.288208737	-0.394081884
623	1	403.2361658	9.35266405	72.41771429	103.2517143	84.59286903	0.435169937	4	-0.500990571	289.2960352	123.5402746	458.0253574	3916.345784	1.727225775	67.93570507	32	1_32	26.1	216.58	47.7	3.6	14	24	-0.785673229	-0.923768789	1.117621054	-0.134350734	0.288208737	-0.394081884
623	1	441.4048481	9.763287563	72.03971429	98.85714286	83.02913349	0.10047964	4	-0.500990571	460.9043677	121.8581154	472.4996419	4076.705692	1.727225775	67.93570507	33	1_33	26.1	216.58	47.7	3.6	14	24	-0.785673229	-0.923768789	1.117621054	-0.134350734	0.288208737	-0.394081884
623	1	382.8311486	8.671340263	62.01114286	93.506	74.7441812	-1.672769776	4	-0.500990571	306.6434936	197.8119913	715.0272588	4288.024028	1.727225775	67.93570507	34	1_34	26.1	216.58	47.7	3.6	14	24	-0.785673229	-0.923768789	1.117621054	-0.134350734	0.288208737	-0.394081884
623	1	336.9390591	11.77252012	72.5945	105.2555	85.54345434	0.638626128	4	-0.500990571	235.1738399	148.0380314	929.1261671	3708.622014	1.727225775	67.93570507	35	1_35	26.1	216.58	47.7	3.6	14	24	-0.785673229	-0.923768789	1.117621054	-0.134350734	0.288208737	-0.394081884
623	2	357.853181	8.23750086	59.38	90.11666667	71.89764345	-2.282021492	5	-0.500990571	270.1051007	172.5624137	681.5109681	4393.76035	1.565532061	83.04086328	24	2_24	13.1	210.72	4.37	4.27	10	7	-0.819178545	-1.056353228	1.045581343	-0.702437786	-0.53980095	-0.317416577
623	2	388.6674769	8.123976275	62.76142857	101.7671429	79.32729062	-0.691835207	5	-0.500990571	267.2271762	103.4963616	466.5358908	3961.641339	1.565532061	83.04086328	25	2_25	13.1	210.72	4.37	4.27	10	7	-0.819178545	-1.056353228	1.045581343	-0.702437786	-0.53980095	-0.317416577
623	2	368.0614566	9.913072279	66.73285714	104.1414286	82.78017143	0.047193658	5	-0.500990571	273.7775097	186.8576285	649.334105	3700.582762	1.565532061	83.04086328	26	2_26	13.1	210.72	4.37	4.27	10	7	-0.819178545	-1.056353228	1.045581343	-0.702437786	-0.53980095	-0.317416577
623	2	421.1534032	8.570306318	58.99	92.78	72.82896698	-2.082687947	5	-0.500990571	354.441379	92.65213112	451.7249491	3847.380705	1.565532061	83.04086328	27	2_27	13.1	210.72	4.37	4.27	10	7	-0.819178545	-1.056353228	1.045581343	-0.702437786	-0.53980095	-0.317416577
623	2	461.78494	10.31000967	68.29	105.6857143	83.92984468	0.293261147	5	-0.500990571	380.4803293	114.3950476	325.0023496	4188.128899	1.565532061	83.04086328	28	2_28	13.1	210.72	4.37	4.27	10	7	-0.819178545	-1.056353228	1.045581343	-0.702437786	-0.53980095	-0.317416577
623	2	365.6078592	10.26857395	72.95714286	108.4542857	87.79182966	1.119851619	5	-0.500990571	292.8179605	142.1506478	699.0019366	3738.053276	1.565532061	83.04086328	29	2_29	13.1	210.72	4.37	4.27	10	7	-0.819178545	-1.056353228	1.045581343	-0.702437786	-0.53980095	-0.317416577
623	2	393.3263016	8.502342664	71.85285714	107.0757143	85.41332249	0.610773678	5	-0.500990571	327.4466696	144.5701564	556.1130777	3744.452599	1.565532061	83.04086328	30	2_30	13.1	210.72	4.37	4.27	10	7	-0.819178545	-1.056353228	1.045581343	-0.702437786	-0.53980095	-0.317416577
623	2	375.4478062	8.152631358	72.18285714	99.93857143	83.48102968	0.197200131	5	-0.500990571	213.4697422	156.2449962	597.786274	3676.143747	1.565532061	83.04086328	31	2_31	13.1	210.72	4.37	4.27	10	7	-0.819178545	-1.056353228	1.045581343	-0.702437786	-0.53980095	-0.317416577
623	2	441.8819993	9.839575202	65.46571429	99.55285714	79.43572613	-0.668626478	5	-0.500990571	301.0881817	162.6127876	370.903254	4259.337569	1.565532061	83.04086328	32	2_32	13.1	210.72	4.37	4.27	10	7	-0.819178545	-1.056353228	1.045581343	-0.702437786	-0.53980095	-0.317416577
623	2	378.3249827	11.29833115	72.38285714	110.02	87.0053173	0.951512376	5	-0.500990571	271.4094187	170.2965881	655.5534905	3723.504107	1.565532061	83.04086328	33	2_33	13.1	210.72	4.37	4.27	10	7	-0.819178545	-1.056353228	1.045581343	-0.702437786	-0.53980095	-0.317416577
623	2	458.2915984	9.722351736	71.34571429	106.8885714	85.27514132	0.581198411	5	-0.500990571	374.7620846	110.1417399	212.0891091	4298.327509	1.565532061	83.04086328	34	2_34	13.1	210.72	4.37	4.27	10	7	-0.819178545	-1.056353228	1.045581343	-0.702437786	-0.53980095	-0.317416577
623	2	497.7230821	5.892307692	69.06	99.95	80.84766177	-0.366426301	5	-0.500990571	161.4058082	89.55462123	293.0646403	NA	1.565532061	83.04086328	35	2_35	13.1	210.72	4.37	4.27	10	7	-0.819178545	-1.056353228	1.045581343	-0.702437786	-0.53980095	-0.317416577
625	1	358.1141675	7.853630952	62.906	93.074	75.43322159	-1.525292707	4	-0.500990571	214.4699623	112.418672	867.1061247	4568.507872	0.944533025	54.80744356	25	1_25	27.86	102.1	34.63	6.27	300	42	1.609956873	-0.783385266	-0.289734927	-0.057440488	0.038449064	-0.088564916
625	1	357.3003293	7.516531805	71.46371429	104.8922857	85.64888858	0.661192487	4	-0.500990571	172.971869	110.5684759	776.8123671	3474.883388	0.944533025	54.80744356	26	1_26	27.86	102.1	34.63	6.27	300	42	1.609956873	-0.783385266	-0.289734927	-0.057440488	0.038449064	-0.088564916
625	1	378.2657951	7.942532695	71.08057143	104.1825714	84.81121316	0.481902686	4	-0.500990571	255.1917406	65.10668153	709.7820137	4378.512268	0.944533025	54.80744356	27	1_27	27.86	102.1	34.63	6.27	300	42	1.609956873	-0.783385266	-0.289734927	-0.057440488	0.038449064	-0.088564916
625	1	360.9330516	8.135244303	74.20485714	107.6591429	88.41461144	1.253147187	4	-0.500990571	258.8487201	81.34896788	840.039962	3503.497394	0.944533025	54.80744356	28	1_28	27.86	102.1	34.63	6.27	300	42	1.609956873	-0.783385266	-0.289734927	-0.057440488	0.038449064	-0.088564916
625	1	374.745368	8.129180392	69.8	103.2594286	84.36386825	0.386156316	4	-0.500990571	278.4352705	126.0312753	731.9817772	4214.963544	0.944533025	54.80744356	29	1_29	27.86	102.1	34.63	6.27	300	42	1.609956873	-0.783385266	-0.289734927	-0.057440488	0.038449064	-0.088564916
625	1	394.9560633	8.558635521	73.65971429	106.3682857	85.7838117	0.690070426	4	-0.500990571	327.4526655	105.2224999	615.0987201	4259.655171	0.944533025	54.80744356	30	1_30	27.86	102.1	34.63	6.27	300	42	1.609956873	-0.783385266	-0.289734927	-0.057440488	0.038449064	-0.088564916
625	1	412.866449	8.737984373	72.81371429	104.3831429	85.46864463	0.622614417	4	-0.500990571	389.5202669	93.38969183	457.9109965	4556.099505	0.944533025	54.80744356	31	1_31	27.86	102.1	34.63	6.27	300	42	1.609956873	-0.783385266	-0.289734927	-0.057440488	0.038449064	-0.088564916
625	1	350.9358301	7.517410365	72.41771429	103.2517143	84.59286903	0.435169937	4	-0.500990571	192.9770397	148.1777793	726.1650535	3596.53895	0.944533025	54.80744356	32	1_32	27.86	102.1	34.63	6.27	300	42	1.609956873	-0.783385266	-0.289734927	-0.057440488	0.038449064	-0.088564916
625	1	391.8142254	7.345704104	72.03971429	98.85714286	83.02913349	0.10047964	4	-0.500990571	301.2475057	186.2788613	588.4218411	3849.109066	0.944533025	54.80744356	33	1_33	27.86	102.1	34.63	6.27	300	42	1.609956873	-0.783385266	-0.289734927	-0.057440488	0.038449064	-0.088564916
625	1	367.221388	10.53974656	62.01114286	93.506	74.7441812	-1.672769776	4	-0.500990571	367.4527332	101.7949437	758.347336	3941.780504	0.944533025	54.80744356	34	1_34	27.86	102.1	34.63	6.27	300	42	1.609956873	-0.783385266	-0.289734927	-0.057440488	0.038449064	-0.088564916
625	1	352.0846685	9.91240605	72.5945	105.2555	85.54345434	0.638626128	4	-0.500990571	241.3837482	153.5264547	838.245116	3749.308511	0.944533025	54.80744356	35	1_35	27.86	102.1	34.63	6.27	300	42	1.609956873	-0.783385266	-0.289734927	-0.057440488	0.038449064	-0.088564916
632	1	363.7647467	10.49794687	62.906	93.074	75.43322159	-1.525292707	4	-0.500990571	338.1358443	103.0619514	799.0080986	4598.917016	1.321019803	71.80327472	25	1_25	23.56	74.44	4.9	7.44	35	38	-0.609770319	-0.814581605	-0.629772195	-0.245346204	-0.529672976	0.045313306
632	1	396.5245659	8.482898571	71.46371429	104.8922857	85.64888858	0.661192487	4	-0.500990571	373.4331377	121.405678	580.0472522	4727.266559	1.321019803	71.80327472	26	1_26	23.56	74.44	4.9	7.44	35	38	-0.609770319	-0.814581605	-0.629772195	-0.245346204	-0.529672976	0.045313306
632	1	376.8934757	9.969810741	71.08057143	104.1825714	84.81121316	0.481902686	4	-0.500990571	282.7679445	112.7375346	638.0025229	4343.650922	1.321019803	71.80327472	27	1_27	23.56	74.44	4.9	7.44	35	38	-0.609770319	-0.814581605	-0.629772195	-0.245346204	-0.529672976	0.045313306
632	1	386.7899093	10.45684539	72.977	105.908	86.85655752	0.919672942	4	-0.500990571	308.2002201	155.5966854	651.4059276	5607.354392	1.321019803	71.80327472	28	1_28	23.56	74.44	4.9	7.44	35	38	-0.609770319	-0.814581605	-0.629772195	-0.245346204	-0.529672976	0.045313306
632	1	379.5055096	8.646983612	68.423	102.614	83.53717042	0.209216078	4	-0.500990571	341.1152301	127.7518191	683.7745184	3160.712866	1.321019803	71.80327472	29	1_29	23.56	74.44	4.9	7.44	35	38	-0.609770319	-0.814581605	-0.629772195	-0.245346204	-0.529672976	0.045313306
632	1	407.5296573	10.14616614	72.53	108.134	85.20319735	0.56580006	4	-0.500990571	393.4320385	94.95710131	510.178896	4019.80568	1.321019803	71.80327472	30	1_30	23.56	74.44	4.9	7.44	35	38	-0.609770319	-0.814581605	-0.629772195	-0.245346204	-0.529672976	0.045313306
632	1	408.0819566	9.183639386	73.142	103.577	85.33651146	0.594333616	4	-0.500990571	349.5005294	121.6891576	589.7432068	5609.749183	1.321019803	71.80327472	31	1_31	23.56	74.44	4.9	7.44	35	38	-0.609770319	-0.814581605	-0.629772195	-0.245346204	-0.529672976	0.045313306
632	1	434.9889707	11.39208241	72.41771429	103.2517143	84.59286903	0.435169937	4	-0.500990571	414.1138977	116.6258302	516.2266554	4926.561184	1.321019803	71.80327472	32	1_32	23.56	74.44	4.9	7.44	35	38	-0.609770319	-0.814581605	-0.629772195	-0.245346204	-0.529672976	0.045313306
632	1	386.6570732	8.604767016	69.7244	96.8432	81.08023747	-0.316647533	4	-0.500990571	324.6416909	184.8219062	633.4430519	3933.947008	1.321019803	71.80327472	33	1_33	23.56	74.44	4.9	7.44	35	38	-0.609770319	-0.814581605	-0.629772195	-0.245346204	-0.529672976	0.045313306
632	1	392.7757303	9.659918495	61.763	93.23	74.51076956	-1.722727461	4	-0.500990571	410.9787431	134.1082855	664.1286534	3471.999474	1.321019803	71.80327472	34	1_34	23.56	74.44	4.9	7.44	35	38	-0.609770319	-0.814581605	-0.629772195	-0.245346204	-0.529672976	0.045313306
632	1	341.906403	10.22172131	72.5945	105.2555	85.54345434	0.638626128	4	-0.500990571	217.9970431	203.5855858	889.1210804	3577.499759	1.321019803	71.80327472	35	1_35	23.56	74.44	4.9	7.44	35	38	-0.609770319	-0.814581605	-0.629772195	-0.245346204	-0.529672976	0.045313306
632	2	358.2396675	8.048775586	59.38	90.11666667	71.89764345	-2.282021492	5	-0.500990571	269.0384112	146.7514082	715.2077318	4907.99365	1.628506489	63.93967027	24	2_24	9.91	16.83	5.91	27.09	136	6	0.236238913	-1.064152313	-1.337998767	-0.841837608	-0.510372496	2.293780878
632	2	408.5429176	7.605125799	62.76142857	101.7671429	79.32729062	-0.691835207	5	-0.500990571	284.6188704	118.0235947	440.341137	3970.307463	1.628506489	63.93967027	25	2_25	9.91	16.83	5.91	27.09	136	6	0.236238913	-1.064152313	-1.337998767	-0.841837608	-0.510372496	2.293780878
632	2	430.244079	7.707797805	66.73285714	104.1414286	82.78017143	0.047193658	5	-0.500990571	270.4169989	142.8997759	337.0435566	3536.538435	1.628506489	63.93967027	26	2_26	9.91	16.83	5.91	27.09	136	6	0.236238913	-1.064152313	-1.337998767	-0.841837608	-0.510372496	2.293780878
632	2	418.8651766	8.067119919	58.99	92.78	72.82896698	-2.082687947	5	-0.500990571	267.3495489	100.4963213	406.5122793	3838.30369	1.628506489	63.93967027	27	2_27	9.91	16.83	5.91	27.09	136	6	0.236238913	-1.064152313	-1.337998767	-0.841837608	-0.510372496	2.293780878
632	2	374.2689368	9.418932852	68.29	105.6857143	83.92984468	0.293261147	5	-0.500990571	238.5784797	104.3064818	716.3802004	3647.451162	1.628506489	63.93967027	28	2_28	9.91	16.83	5.91	27.09	136	6	0.236238913	-1.064152313	-1.337998767	-0.841837608	-0.510372496	2.293780878
632	2	367.1496434	9.615017857	72.95714286	108.4542857	87.79182966	1.119851619	5	-0.500990571	241.6969789	156.2918535	598.5033038	3774.287854	1.628506489	63.93967027	29	2_29	9.91	16.83	5.91	27.09	136	6	0.236238913	-1.064152313	-1.337998767	-0.841837608	-0.510372496	2.293780878
632	2	362.8144422	7.983957131	71.85285714	107.0757143	85.41332249	0.610773678	5	-0.500990571	214.6903787	153.3052581	611.0321639	3703.069641	1.628506489	63.93967027	30	2_30	9.91	16.83	5.91	27.09	136	6	0.236238913	-1.064152313	-1.337998767	-0.841837608	-0.510372496	2.293780878
632	2	338.5769847	11.75346698	72.18285714	99.93857143	83.48102968	0.197200131	5	-0.500990571	246.2148648	137.7776126	900.6943879	3501.448033	1.628506489	63.93967027	31	2_31	9.91	16.83	5.91	27.09	136	6	0.236238913	-1.064152313	-1.337998767	-0.841837608	-0.510372496	2.293780878
632	2	389.1543904	7.876705591	65.46571429	99.55285714	79.43572613	-0.668626478	5	-0.500990571	291.950055	172.5236855	488.9454036	3750.734174	1.628506489	63.93967027	32	2_32	9.91	16.83	5.91	27.09	136	6	0.236238913	-1.064152313	-1.337998767	-0.841837608	-0.510372496	2.293780878
632	2	365.3768243	9.348680437	72.38285714	110.02	87.0053173	0.951512376	5	-0.500990571	206.5804947	132.3572191	645.9301777	4008.623031	1.628506489	63.93967027	33	2_33	9.91	16.83	5.91	27.09	136	6	0.236238913	-1.064152313	-1.337998767	-0.841837608	-0.510372496	2.293780878
632	2	382.164185	9.297744124	71.34571429	106.8885714	85.27514132	0.581198411	5	-0.500990571	246.1272933	171.6984118	469.5959412	3575.93751	1.628506489	63.93967027	34	2_34	9.91	16.83	5.91	27.09	136	6	0.236238913	-1.064152313	-1.337998767	-0.841837608	-0.510372496	2.293780878
632	2	338.5301105	9.549674916	69.43	103.1925	82.31510384	-0.052345943	5	-0.500990571	189.3404432	152.9081747	786.1767729	4642.42051	1.628506489	63.93967027	35	2_35	9.91	16.83	5.91	27.09	136	6	0.236238913	-1.064152313	-1.337998767	-0.841837608	-0.510372496	2.293780878
634	1	365.5410203	6.619690435	62.906	93.074	75.43322159	-1.525292707	4	-0.500990571	275.1738231	111.125021	808.3004834	4840.077129	1.722958981	60.49806968	25	1_25	29.9	8.07	12.18	1.7	151	29	0.361883848	-0.884773366	-1.445689529	0.03170548	-0.390556647	-0.611490962
634	1	372.8600812	7.680497888	71.46371429	104.8922857	85.64888858	0.661192487	4	-0.500990571	328.3325493	142.0911788	734.6188824	4738.781834	1.722958981	60.49806968	26	1_26	29.9	8.07	12.18	1.7	151	29	0.361883848	-0.884773366	-1.445689529	0.03170548	-0.390556647	-0.611490962
634	1	369.0303073	8.747918845	71.08057143	104.1825714	84.81121316	0.481902686	4	-0.500990571	309.8257051	120.0955588	777.9095293	4308.653256	1.722958981	60.49806968	27	1_27	29.9	8.07	12.18	1.7	151	29	0.361883848	-0.884773366	-1.445689529	0.03170548	-0.390556647	-0.611490962
634	1	365.8462099	9.780841375	74.20485714	107.6591429	88.41461144	1.253147187	4	-0.500990571	279.6708542	106.4027774	764.8596901	4110.941793	1.722958981	60.49806968	28	1_28	29.9	8.07	12.18	1.7	151	29	0.361883848	-0.884773366	-1.445689529	0.03170548	-0.390556647	-0.611490962
634	1	380.4773614	8.698059197	69.8	103.2594286	84.36386825	0.386156316	4	-0.500990571	354.664795	108.5526453	693.1038622	4686.877434	1.722958981	60.49806968	29	1_29	29.9	8.07	12.18	1.7	151	29	0.361883848	-0.884773366	-1.445689529	0.03170548	-0.390556647	-0.611490962
634	1	375.0105775	8.566175861	73.65971429	106.3682857	85.7838117	0.690070426	4	-0.500990571	291.5732323	131.1128458	696.085273	4560.263728	1.722958981	60.49806968	30	1_30	29.9	8.07	12.18	1.7	151	29	0.361883848	-0.884773366	-1.445689529	0.03170548	-0.390556647	-0.611490962
634	1	400.1552705	10.05032785	72.81371429	104.3831429	85.46864463	0.622614417	4	-0.500990571	268.6697779	234.8169423	442.1184025	3859.771375	1.722958981	60.49806968	31	1_31	29.9	8.07	12.18	1.7	151	29	0.361883848	-0.884773366	-1.445689529	0.03170548	-0.390556647	-0.611490962
634	1	354.5413482	8.440000591	72.41771429	103.2517143	84.59286903	0.435169937	4	-0.500990571	190.3048997	149.8325072	649.5963751	3815.183844	1.722958981	60.49806968	32	1_32	29.9	8.07	12.18	1.7	151	29	0.361883848	-0.884773366	-1.445689529	0.03170548	-0.390556647	-0.611490962
634	1	378.8089982	9.322659065	72.03971429	98.85714286	83.02913349	0.10047964	4	-0.500990571	294.0965022	138.4024469	644.5523176	3914.129927	1.722958981	60.49806968	33	1_33	29.9	8.07	12.18	1.7	151	29	0.361883848	-0.884773366	-1.445689529	0.03170548	-0.390556647	-0.611490962
634	1	348.0725995	11.71896677	62.01114286	93.506	74.7441812	-1.672769776	4	-0.500990571	328.0175989	132.9054917	862.8066487	4134.941928	1.722958981	60.49806968	34	1_34	29.9	8.07	12.18	1.7	151	29	0.361883848	-0.884773366	-1.445689529	0.03170548	-0.390556647	-0.611490962
634	1	338.1837651	11.44545159	72.5945	105.2555	85.54345434	0.638626128	4	-0.500990571	229.4130699	148.9429092	911.6856416	3771.630343	1.722958981	60.49806968	35	1_35	29.9	8.07	12.18	1.7	151	29	0.361883848	-0.884773366	-1.445689529	0.03170548	-0.390556647	-0.611490962
634	2	355.1319343	8.105950687	59.38	90.11666667	71.89764345	-2.282021492	5	-0.500990571	257.1347906	171.7883591	675.9174123	3902.039988	1.405119805	54.0661217	24	2_24	40.4	112.53	37.84	14.35	12	12	-0.802425887	-1.017357805	-0.161514077	0.490545022	0.099790193	0.835995796
634	2	361.5807461	7.950446546	62.76142857	101.7671429	79.32729062	-0.691835207	5	-0.500990571	219.4150324	164.5929553	555.7648455	3361.918697	1.405119805	54.0661217	25	2_25	40.4	112.53	37.84	14.35	12	12	-0.802425887	-1.017357805	-0.161514077	0.490545022	0.099790193	0.835995796
634	2	400.6740475	8.347435774	66.73285714	104.1414286	82.78017143	0.047193658	5	-0.500990571	207.4521746	101.0941026	635.3317634	3337.970191	1.405119805	54.0661217	26	2_26	40.4	112.53	37.84	14.35	12	12	-0.802425887	-1.017357805	-0.161514077	0.490545022	0.099790193	0.835995796
634	2	360.7124612	8.009727002	58.99	92.78	72.82896698	-2.082687947	5	-0.500990571	233.8165068	156.9314369	651.6922763	3323.833554	1.405119805	54.0661217	27	2_27	40.4	112.53	37.84	14.35	12	12	-0.802425887	-1.017357805	-0.161514077	0.490545022	0.099790193	0.835995796
634	2	350.7243138	8.335498494	68.29	105.6857143	83.92984468	0.293261147	5	-0.500990571	184.7778846	110.3113362	707.8360421	3548.39473	1.405119805	54.0661217	28	2_28	40.4	112.53	37.84	14.35	12	12	-0.802425887	-1.017357805	-0.161514077	0.490545022	0.099790193	0.835995796
634	2	367.0058301	8.673419961	72.95714286	108.4542857	87.79182966	1.119851619	5	-0.500990571	261.2375141	122.4808409	671.1303858	3361.757252	1.405119805	54.0661217	29	2_29	40.4	112.53	37.84	14.35	12	12	-0.802425887	-1.017357805	-0.161514077	0.490545022	0.099790193	0.835995796
634	2	345.0992541	8.833499592	71.85285714	107.0757143	85.41332249	0.610773678	5	-0.500990571	192.943991	140.3881684	768.861522	3136.665391	1.405119805	54.0661217	30	2_30	40.4	112.53	37.84	14.35	12	12	-0.802425887	-1.017357805	-0.161514077	0.490545022	0.099790193	0.835995796
634	2	395.8424479	7.502042162	72.18285714	99.93857143	83.48102968	0.197200131	5	-0.500990571	260.6795519	129.0973728	503.9593461	3629.217827	1.405119805	54.0661217	31	2_31	40.4	112.53	37.84	14.35	12	12	-0.802425887	-1.017357805	-0.161514077	0.490545022	0.099790193	0.835995796
634	2	404.6653791	9.330031301	66.94	98.7925	79.76447118	-0.598264338	5	-0.500990571	339.4509853	82.28265569	414.2024799	3919.392336	1.405119805	54.0661217	32	2_32	40.4	112.53	37.84	14.35	12	12	-0.802425887	-1.017357805	-0.161514077	0.490545022	0.099790193	0.835995796
637	1	355.3070654	9.955239079	62.906	93.074	75.43322159	-1.525292707	4	-0.500990571	270.2728377	133.8234262	834.6380951	4909.692636	1.613935896	78.61725758	25	1_25	29.53	141.07	211.24	18.25	11	10	-0.810802216	-1.032955974	0.189341441	0.015536849	3.413357692	1.282256535
637	1	382.004317	8.303018193	71.46371429	104.8922857	85.64888858	0.661192487	4	-0.500990571	345.2840923	113.2224999	702.3078134	4966.727376	1.613935896	78.61725758	26	1_26	29.53	141.07	211.24	18.25	11	10	-0.810802216	-1.032955974	0.189341441	0.015536849	3.413357692	1.282256535
637	1	366.4470615	9.152956288	71.08057143	104.1825714	84.81121316	0.481902686	4	-0.500990571	306.4638938	112.6626632	779.4988585	4443.844423	1.613935896	78.61725758	27	1_27	29.53	141.07	211.24	18.25	11	10	-0.810802216	-1.032955974	0.189341441	0.015536849	3.413357692	1.282256535
637	1	382.8820994	8.33903233	74.20485714	107.6591429	88.41461144	1.253147187	4	-0.500990571	254.640276	119.2337662	611.0853433	4245.230909	1.613935896	78.61725758	28	1_28	29.53	141.07	211.24	18.25	11	10	-0.810802216	-1.032955974	0.189341441	0.015536849	3.413357692	1.282256535
637	1	388.3480797	8.695248811	69.8	103.2594286	84.36386825	0.386156316	4	-0.500990571	361.1168335	121.8290006	641.9708247	4357.863371	1.613935896	78.61725758	29	1_29	29.53	141.07	211.24	18.25	11	10	-0.810802216	-1.032955974	0.189341441	0.015536849	3.413357692	1.282256535
637	1	378.2460605	8.880347001	73.65971429	106.3682857	85.7838117	0.690070426	4	-0.500990571	343.64365	136.5455822	718.7700505	4651.508125	1.613935896	78.61725758	30	1_30	29.53	141.07	211.24	18.25	11	10	-0.810802216	-1.032955974	0.189341441	0.015536849	3.413357692	1.282256535
637	1	451.7525189	8.408436846	72.81371429	104.3831429	85.46864463	0.622614417	4	-0.500990571	522.267326	118.5235822	495.923705	4689.699142	1.613935896	78.61725758	31	1_31	29.53	141.07	211.24	18.25	11	10	-0.810802216	-1.032955974	0.189341441	0.015536849	3.413357692	1.282256535
637	1	518.650089	9.291390307	72.41771429	103.2517143	84.59286903	0.435169937	4	-0.500990571	635.989028	82.22682429	241.3883778	5343.754279	1.613935896	78.61725758	32	1_32	29.53	141.07	211.24	18.25	11	10	-0.810802216	-1.032955974	0.189341441	0.015536849	3.413357692	1.282256535
637	1	439.9054754	8.926586311	72.03971429	98.85714286	83.02913349	0.10047964	4	-0.500990571	448.5784997	100.7855335	468.9487493	4803.680384	1.613935896	78.61725758	33	1_33	29.53	141.07	211.24	18.25	11	10	-0.810802216	-1.032955974	0.189341441	0.015536849	3.413357692	1.282256535
637	1	454.9528621	9.529118574	62.01114286	93.506	74.7441812	-1.672769776	4	-0.500990571	470.9934607	141.3641836	347.1597045	4666.195513	1.613935896	78.61725758	34	1_34	29.53	141.07	211.24	18.25	11	10	-0.810802216	-1.032955974	0.189341441	0.015536849	3.413357692	1.282256535
637	1	430.833181	9.545004264	72.5945	105.2555	85.54345434	0.638626128	4	-0.500990571	450.3626243	121.2968203	518.4006468	4447.22319	1.613935896	78.61725758	35	1_35	29.53	141.07	211.24	18.25	11	10	-0.810802216	-1.032955974	0.189341441	0.015536849	3.413357692	1.282256535
637	2	337.9038903	13.50057377	59.38	90.11666667	71.89764345	-2.282021492	5	-0.500990571	365.149582	78.26452171	1021.282525	3873.496421	1.577978884	80.41736319	24	2_24	13.51	136.17	7.67	3.8	8	37	-0.835931203	-0.822380689	0.129103458	-0.684521194	-0.476739977	-0.371196717
637	2	398.1910982	8.031116371	62.76142857	101.7671429	79.32729062	-0.691835207	5	-0.500990571	258.4205603	126.6742286	477.7838315	4145.537659	1.577978884	80.41736319	25	2_25	13.51	136.17	7.67	3.8	8	37	-0.835931203	-0.822380689	0.129103458	-0.684521194	-0.476739977	-0.371196717
637	2	404.022251	9.718327537	66.73285714	104.1414286	82.78017143	0.047193658	5	-0.500990571	325.4581579	210.8099887	337.3144385	3973.533558	1.577978884	80.41736319	26	2_26	13.51	136.17	7.67	3.8	8	37	-0.835931203	-0.822380689	0.129103458	-0.684521194	-0.476739977	-0.371196717
637	2	451.9590663	9.817298892	58.99	92.78	72.82896698	-2.082687947	5	-0.500990571	395.6145819	113.4454612	361.1144143	4774.58744	1.577978884	80.41736319	27	2_27	13.51	136.17	7.67	3.8	8	37	-0.835931203	-0.822380689	0.129103458	-0.684521194	-0.476739977	-0.371196717
637	2	414.0548931	9.66484556	68.29	105.6857143	83.92984468	0.293261147	5	-0.500990571	186.8766155	177.5416196	510.1092749	3899.679765	1.577978884	80.41736319	28	2_28	13.51	136.17	7.67	3.8	8	37	-0.835931203	-0.822380689	0.129103458	-0.684521194	-0.476739977	-0.371196717
637	2	359.2317199	9.851892686	72.95714286	108.4542857	87.79182966	1.119851619	5	-0.500990571	257.3052732	117.3351446	715.9767823	3567.725881	1.577978884	80.41736319	29	2_29	13.51	136.17	7.67	3.8	8	37	-0.835931203	-0.822380689	0.129103458	-0.684521194	-0.476739977	-0.371196717
637	2	383.5295488	9.303295143	71.85285714	107.0757143	85.41332249	0.610773678	5	-0.500990571	253.0443286	140.968216	391.8170259	3852.540193	1.577978884	80.41736319	30	2_30	13.51	136.17	7.67	3.8	8	37	-0.835931203	-0.822380689	0.129103458	-0.684521194	-0.476739977	-0.371196717
637	2	391.4188099	8.524820089	72.18285714	99.93857143	83.48102968	0.197200131	5	-0.500990571	246.0709122	143.765308	459.5144677	3966.945709	1.577978884	80.41736319	31	2_31	13.51	136.17	7.67	3.8	8	37	-0.835931203	-0.822380689	0.129103458	-0.684521194	-0.476739977	-0.371196717
637	2	415.433823	9.259714714	65.46571429	99.55285714	79.43572613	-0.668626478	5	-0.500990571	308.5456049	144.597888	431.9177934	4498.650108	1.577978884	80.41736319	32	2_32	13.51	136.17	7.67	3.8	8	37	-0.835931203	-0.822380689	0.129103458	-0.684521194	-0.476739977	-0.371196717
637	2	448.7877426	8.544560062	72.38285714	110.02	87.0053173	0.951512376	5	-0.500990571	389.0333069	110.351355	423.4026686	4117.569655	1.577978884	80.41736319	33	2_33	13.51	136.17	7.67	3.8	8	37	-0.835931203	-0.822380689	0.129103458	-0.684521194	-0.476739977	-0.371196717
637	2	409.1511832	8.537784446	71.34571429	106.8885714	85.27514132	0.581198411	5	-0.500990571	289.3183958	134.5935301	383.2580028	4106.533447	1.577978884	80.41736319	34	2_34	13.51	136.17	7.67	3.8	8	37	-0.835931203	-0.822380689	0.129103458	-0.684521194	-0.476739977	-0.371196717
637	2	533.3431084	10.15118762	69.43	103.1925	82.31510384	-0.052345943	5	-0.500990571	614.8045002	80.77541658	170.2953932	4559.92061	1.577978884	80.41736319	35	2_35	13.51	136.17	7.67	3.8	8	37	-0.835931203	-0.822380689	0.129103458	-0.684521194	-0.476739977	-0.371196717
640	1	366.9724391	8.34139305	62.906	93.074	75.43322159	-1.525292707	4	-0.500990571	313.0583736	106.87642	797.1849747	4479.610901	1.358147899	85.7055301	25	1_25	150.78	15.82	47.68	3.37	10	40	-0.819178545	-0.798983436	-1.350415168	5.314041075	0.287826549	-0.420399825
640	1	390.9509919	8.354030471	71.46371429	104.8922857	85.64888858	0.661192487	4	-0.500990571	348.0122545	98.43020699	638.6456622	4653.432662	1.358147899	85.7055301	26	1_26	150.78	15.82	47.68	3.37	10	40	-0.819178545	-0.798983436	-1.350415168	5.314041075	0.287826549	-0.420399825
640	1	386.9097865	8.17445207	71.08057143	104.1825714	84.81121316	0.481902686	4	-0.500990571	290.4438928	139.7383439	624.6017286	3779.80199	1.358147899	85.7055301	27	1_27	150.78	15.82	47.68	3.37	10	40	-0.819178545	-0.798983436	-1.350415168	5.314041075	0.287826549	-0.420399825
640	1	364.107619	8.377557141	74.20485714	107.6591429	88.41461144	1.253147187	4	-0.500990571	316.8909246	92.55529	822.9666232	3583.713535	1.358147899	85.7055301	28	1_28	150.78	15.82	47.68	3.37	10	40	-0.819178545	-0.798983436	-1.350415168	5.314041075	0.287826549	-0.420399825
640	1	388.1214121	9.107720252	69.8	103.2594286	84.36386825	0.386156316	4	-0.500990571	395.5011045	117.7949584	658.9570295	4452.416749	1.358147899	85.7055301	29	1_29	150.78	15.82	47.68	3.37	10	40	-0.819178545	-0.798983436	-1.350415168	5.314041075	0.287826549	-0.420399825
640	1	422.9017769	10.03254155	73.65971429	106.3682857	85.7838117	0.690070426	4	-0.500990571	367.3810954	96.64899036	436.6734382	5093.418778	1.358147899	85.7055301	30	1_30	150.78	15.82	47.68	3.37	10	40	-0.819178545	-0.798983436	-1.350415168	5.314041075	0.287826549	-0.420399825
640	1	420.9662559	9.771386117	72.81371429	104.3831429	85.46864463	0.622614417	4	-0.500990571	360.0296498	142.8548218	422.3902535	3932.611903	1.358147899	85.7055301	31	1_31	150.78	15.82	47.68	3.37	10	40	-0.819178545	-0.798983436	-1.350415168	5.314041075	0.287826549	-0.420399825
640	1	454.660688	9.903281922	72.41771429	103.2517143	84.59286903	0.435169937	4	-0.500990571	451.9506234	141.005697	319.773898	4431.82018	1.358147899	85.7055301	32	1_32	150.78	15.82	47.68	3.37	10	40	-0.819178545	-0.798983436	-1.350415168	5.314041075	0.287826549	-0.420399825
640	1	483.8796833	9.696838678	72.03971429	98.85714286	83.02913349	0.10047964	4	-0.500990571	573.6413446	101.5000115	299.2157699	4603.809455	1.358147899	85.7055301	33	1_33	150.78	15.82	47.68	3.37	10	40	-0.819178545	-0.798983436	-1.350415168	5.314041075	0.287826549	-0.420399825
640	1	439.6637288	9.292438493	62.01114286	93.506	74.7441812	-1.672769776	4	-0.500990571	497.3038878	91.68861175	538.2602674	4577.961065	1.358147899	85.7055301	34	1_34	150.78	15.82	47.68	3.37	10	40	-0.819178545	-0.798983436	-1.350415168	5.314041075	0.287826549	-0.420399825
640	1	382.2418621	10.22577917	72.5945	105.2555	85.54345434	0.638626128	4	-0.500990571	353.3592084	139.5332042	660.9422672	4252.188803	1.358147899	85.7055301	35	1_35	150.78	15.82	47.68	3.37	10	40	-0.819178545	-0.798983436	-1.350415168	5.314041075	0.287826549	-0.420399825
640	2	362.9648495	8.328001045	59.38	90.11666667	71.89764345	-2.282021492	5	-0.500990571	280.0600411	194.4206156	638.7768968	4114.705534	0.998793079	42.4991786	24	2_24	48.82	71.64	59.22	17.05	9	37	-0.827554874	-0.822380689	-0.664193899	0.858490635	0.508348861	1.144945538
640	2	421.1962134	7.708768656	62.76142857	101.7671429	79.32729062	-0.691835207	5	-0.500990571	267.5954598	100.7670979	383.5189373	3954.854676	0.998793079	42.4991786	25	2_25	48.82	71.64	59.22	17.05	9	37	-0.827554874	-0.822380689	-0.664193899	0.858490635	0.508348861	1.144945538
640	2	418.5650871	9.905759148	66.73285714	104.1414286	82.78017143	0.047193658	5	-0.500990571	421.3064071	224.6579669	385.291945	3909.355847	0.998793079	42.4991786	26	2_26	48.82	71.64	59.22	17.05	9	37	-0.827554874	-0.822380689	-0.664193899	0.858490635	0.508348861	1.144945538
640	2	527.6659094	9.360140331	58.99	92.78	72.82896698	-2.082687947	5	-0.500990571	577.3384217	64.57843733	154.5933572	4779.032626	0.998793079	42.4991786	27	2_27	48.82	71.64	59.22	17.05	9	37	-0.827554874	-0.822380689	-0.664193899	0.858490635	0.508348861	1.144945538
640	2	458.0609704	8.781611975	68.29	105.6857143	83.92984468	0.293261147	5	-0.500990571	336.0250399	79.94988793	459.4746141	4030.847674	0.998793079	42.4991786	28	2_28	48.82	71.64	59.22	17.05	9	37	-0.827554874	-0.822380689	-0.664193899	0.858490635	0.508348861	1.144945538
640	2	553.9368388	7.014466755	72.95714286	108.4542857	87.79182966	1.119851619	5	-0.500990571	540.5000055	45.42780082	217.4054939	3771.395209	0.998793079	42.4991786	29	2_29	48.82	71.64	59.22	17.05	9	37	-0.827554874	-0.822380689	-0.664193899	0.858490635	0.508348861	1.144945538
640	2	474.6864209	7.672112955	71.85285714	107.0757143	85.41332249	0.610773678	5	-0.500990571	393.2823503	108.9632683	291.9066446	4369.930551	0.998793079	42.4991786	30	2_30	48.82	71.64	59.22	17.05	9	37	-0.827554874	-0.822380689	-0.664193899	0.858490635	0.508348861	1.144945538
640	2	467.1532562	6.5014081	72.18285714	99.93857143	83.48102968	0.197200131	5	-0.500990571	283.3569794	102.6126252	373.71691	3871.55552	0.998793079	42.4991786	31	2_31	48.82	71.64	59.22	17.05	9	37	-0.827554874	-0.822380689	-0.664193899	0.858490635	0.508348861	1.144945538
640	2	484.4027447	8.801425157	65.46571429	99.55285714	79.43572613	-0.668626478	5	-0.500990571	508.7023772	89.7853307	240.6234735	4570.037158	0.998793079	42.4991786	32	2_32	48.82	71.64	59.22	17.05	9	37	-0.827554874	-0.822380689	-0.664193899	0.858490635	0.508348861	1.144945538
640	2	518.953187	8.249433107	72.38285714	110.02	87.0053173	0.951512376	5	-0.500990571	567.3365183	71.39876304	191.1255463	4417.066163	0.998793079	42.4991786	33	2_33	48.82	71.64	59.22	17.05	9	37	-0.827554874	-0.822380689	-0.664193899	0.858490635	0.508348861	1.144945538
640	2	507.5710649	8.223466028	71.34571429	106.8885714	85.27514132	0.581198411	5	-0.500990571	446.3757397	60.08066232	210.1573666	4346.799318	0.998793079	42.4991786	34	2_34	48.82	71.64	59.22	17.05	9	37	-0.827554874	-0.822380689	-0.664193899	0.858490635	0.508348861	1.144945538
640	2	508.0004437	7.13926111	69.43	103.1925	82.31510384	-0.052345943	5	-0.500990571	477.8021006	71.87137861	248.2699013	4499.45225	0.998793079	42.4991786	35	2_35	48.82	71.64	59.22	17.05	9	37	-0.827554874	-0.822380689	-0.664193899	0.858490635	0.508348861	1.144945538
658	1	356.1761392	10.74808247	62.906	93.074	75.43322159	-1.525292707	4	-0.500990571	261.8528621	141.8032516	824.6347834	4245.231411	1.439967524	66.03634221	25	1_25	38.47	272.8	17.08	3.4	9	50	-0.827554874	-0.720992589	1.808759709	0.406205944	-0.296920657	-0.41696705
658	1	374.6783262	8.117424609	71.46371429	104.8922857	85.64888858	0.661192487	4	-0.500990571	274.0351201	91.43187528	758.1700278	3986.720361	1.439967524	66.03634221	26	1_26	38.47	272.8	17.08	3.4	9	50	-0.827554874	-0.720992589	1.808759709	0.406205944	-0.296920657	-0.41696705
658	1	368.0694602	9.476819846	71.08057143	104.1825714	84.81121316	0.481902686	4	-0.500990571	285.156663	134.4044181	748.4675508	3990.818405	1.439967524	66.03634221	27	1_27	38.47	272.8	17.08	3.4	9	50	-0.827554874	-0.720992589	1.808759709	0.406205944	-0.296920657	-0.41696705
658	1	375.5256192	9.465685837	73.157	106.796	87.2642721	1.00693713	4	-0.500990571	269.9887736	86.70315619	710.0033861	4700.709088	1.439967524	66.03634221	28	1_28	38.47	272.8	17.08	3.4	9	50	-0.827554874	-0.720992589	1.808759709	0.406205944	-0.296920657	-0.41696705
658	1	410.037434	9.394257399	69.8	103.2594286	84.36386825	0.386156316	4	-0.500990571	453.0586525	122.4760755	542.8828551	4850.026895	1.439967524	66.03634221	29	1_29	38.47	272.8	17.08	3.4	9	50	-0.827554874	-0.720992589	1.808759709	0.406205944	-0.296920657	-0.41696705
658	1	397.8006668	8.714374602	73.65971429	106.3682857	85.7838117	0.690070426	4	-0.500990571	331.1263299	123.4434455	544.3883695	4776.848098	1.439967524	66.03634221	30	1_30	38.47	272.8	17.08	3.4	9	50	-0.827554874	-0.720992589	1.808759709	0.406205944	-0.296920657	-0.41696705
658	1	403.7055208	11.13270116	72.81371429	104.3831429	85.46864463	0.622614417	4	-0.500990571	304.7706351	237.2102968	411.5744113	4637.352094	1.439967524	66.03634221	31	1_31	38.47	272.8	17.08	3.4	9	50	-0.827554874	-0.720992589	1.808759709	0.406205944	-0.296920657	-0.41696705
658	1	397.2637241	8.403200444	72.41771429	103.2517143	84.59286903	0.435169937	4	-0.500990571	314.320662	152.7785143	547.9791286	3916.751596	1.439967524	66.03634221	32	1_32	38.47	272.8	17.08	3.4	9	50	-0.827554874	-0.720992589	1.808759709	0.406205944	-0.296920657	-0.41696705
658	1	390.6824201	9.911671749	72.03971429	98.85714286	83.02913349	0.10047964	4	-0.500990571	425.4602881	135.4803246	653.9957898	4172.452784	1.439967524	66.03634221	33	1_33	38.47	272.8	17.08	3.4	9	50	-0.827554874	-0.720992589	1.808759709	0.406205944	-0.296920657	-0.41696705
658	1	383.1313052	10.61716089	62.01114286	93.506	74.7441812	-1.672769776	4	-0.500990571	337.4635071	123.2802726	665.9349405	4416.879082	1.439967524	66.03634221	34	1_34	38.47	272.8	17.08	3.4	9	50	-0.827554874	-0.720992589	1.808759709	0.406205944	-0.296920657	-0.41696705
658	1	358.5403461	11.37021664	72.5945	105.2555	85.54345434	0.638626128	4	-0.500990571	251.913328	172.1166179	815.5720893	4163.270889	1.439967524	66.03634221	35	1_35	38.47	272.8	17.08	3.4	9	50	-0.827554874	-0.720992589	1.808759709	0.406205944	-0.296920657	-0.41696705
658	2	363.3612632	7.673514831	59.38	90.11666667	71.89764345	-2.282021492	5	-0.500990571	226.4402487	143.5689437	631.9096625	4406.389631	1.296569139	65.08444705	24	2_24	22.46	202.7	9.88	3.8	12	8	-0.802425887	-1.048554143	0.946987746	-0.293415109	-0.434508235	-0.371196717
658	2	398.9714333	6.772260623	62.76142857	101.7671429	79.32729062	-0.691835207	5	-0.500990571	219.2916193	112.336773	465.8268999	3488.51156	1.296569139	65.08444705	25	2_25	22.46	202.7	9.88	3.8	12	8	-0.802425887	-1.048554143	0.946987746	-0.293415109	-0.434508235	-0.371196717
658	2	437.2907894	7.890814635	66.73285714	104.1414286	82.78017143	0.047193658	5	-0.500990571	247.8247044	120.1977108	378.6445246	3560.161689	1.296569139	65.08444705	26	2_26	22.46	202.7	9.88	3.8	12	8	-0.802425887	-1.048554143	0.946987746	-0.293415109	-0.434508235	-0.371196717
658	2	436.2371485	9.516140335	58.99	92.78	72.82896698	-2.082687947	5	-0.500990571	363.8961406	88.26393571	319.5732642	4042.582322	1.296569139	65.08444705	27	2_27	22.46	202.7	9.88	3.8	12	8	-0.802425887	-1.048554143	0.946987746	-0.293415109	-0.434508235	-0.371196717
658	2	393.9408227	8.899754449	68.29	105.6857143	83.92984468	0.293261147	5	-0.500990571	214.1727845	107.7018532	570.9401023	3882.352536	1.296569139	65.08444705	28	2_28	22.46	202.7	9.88	3.8	12	8	-0.802425887	-1.048554143	0.946987746	-0.293415109	-0.434508235	-0.371196717
658	2	400.2428833	8.98354382	72.95714286	108.4542857	87.79182966	1.119851619	5	-0.500990571	292.3860714	117.2219952	490.9585377	3868.965464	1.296569139	65.08444705	29	2_29	22.46	202.7	9.88	3.8	12	8	-0.802425887	-1.048554143	0.946987746	-0.293415109	-0.434508235	-0.371196717
658	2	355.8965346	7.705309349	71.85285714	107.0757143	85.41332249	0.610773678	5	-0.500990571	197.8935449	154.5492484	674.0797612	3834.51659	1.296569139	65.08444705	30	2_30	22.46	202.7	9.88	3.8	12	8	-0.802425887	-1.048554143	0.946987746	-0.293415109	-0.434508235	-0.371196717
658	2	417.0581233	7.33641019	72.18285714	99.93857143	83.48102968	0.197200131	5	-0.500990571	305.7019897	134.5018583	377.1288739	4155.16878	1.296569139	65.08444705	31	2_31	22.46	202.7	9.88	3.8	12	8	-0.802425887	-1.048554143	0.946987746	-0.293415109	-0.434508235	-0.371196717
658	2	439.1333073	8.901873977	65.46571429	99.55285714	79.43572613	-0.668626478	5	-0.500990571	362.2193188	95.08574097	331.3573612	4232.024637	1.296569139	65.08444705	32	2_32	22.46	202.7	9.88	3.8	12	8	-0.802425887	-1.048554143	0.946987746	-0.293415109	-0.434508235	-0.371196717
658	2	374.6335731	9.8782427	72.38285714	110.02	87.0053173	0.951512376	5	-0.500990571	266.8957196	159.9855653	600.431599	3826.507229	1.296569139	65.08444705	33	2_33	22.46	202.7	9.88	3.8	12	8	-0.802425887	-1.048554143	0.946987746	-0.293415109	-0.434508235	-0.371196717
658	2	377.7359927	8.663514825	71.34571429	106.8885714	85.27514132	0.581198411	5	-0.500990571	244.4108271	156.2117717	614.3072985	3667.748906	1.296569139	65.08444705	34	2_34	22.46	202.7	9.88	3.8	12	8	-0.802425887	-1.048554143	0.946987746	-0.293415109	-0.434508235	-0.371196717
658	2	381.4324299	8.004470059	69.43	103.1925	82.31510384	-0.052345943	5	-0.500990571	226.5574454	140.4935259	439.1185148	3772.768038	1.296569139	65.08444705	35	2_35	22.46	202.7	9.88	3.8	12	8	-0.802425887	-1.048554143	0.946987746	-0.293415109	-0.434508235	-0.371196717
701	1	355.6813576	8.611898042	62.906	93.074	75.43322159	-1.525292707	3	-1.022855748	270.1459504	77.92922171	887.5875661	5139.299755	1.643129219	78.34610407	25	1_25	50.98	171.1	2.57	1.27	53	300	-0.458996397	1.228778566	0.558514223	0.952880483	-0.574197845	-0.660694069
701	1	386.2254809	7.819862293	71.46371429	104.8922857	85.64888858	0.661192487	3	-1.022855748	311.0817602	103.8900587	667.3783997	4963.301248	1.643129219	78.34610407	26	1_26	50.98	171.1	2.57	1.27	53	300	-0.458996397	1.228778566	0.558514223	0.952880483	-0.574197845	-0.660694069
701	1	379.3371066	8.685253062	71.08057143	104.1825714	84.81121316	0.481902686	3	-1.022855748	305.7574903	150.4635866	692.1303854	4005.490492	1.643129219	78.34610407	27	1_27	50.98	171.1	2.57	1.27	53	300	-0.458996397	1.228778566	0.558514223	0.952880483	-0.574197845	-0.660694069
701	1	389.6068076	9.226564224	74.20485714	107.6591429	88.41461144	1.253147187	3	-1.022855748	332.5115659	96.43873578	665.218493	4138.004005	1.643129219	78.34610407	28	1_28	50.98	171.1	2.57	1.27	53	300	-0.458996397	1.228778566	0.558514223	0.952880483	-0.574197845	-0.660694069
701	1	403.6916138	9.072023963	69.8	103.2594286	84.36386825	0.386156316	3	-1.022855748	449.1935522	91.9620596	576.7659939	4999.424391	1.643129219	78.34610407	29	1_29	50.98	171.1	2.57	1.27	53	300	-0.458996397	1.228778566	0.558514223	0.952880483	-0.574197845	-0.660694069
701	1	401.7968925	9.286023578	73.65971429	106.3682857	85.7838117	0.690070426	3	-1.022855748	371.3322692	122.3250573	556.9000497	4824.169198	1.643129219	78.34610407	30	1_30	50.98	171.1	2.57	1.27	53	300	-0.458996397	1.228778566	0.558514223	0.952880483	-0.574197845	-0.660694069
701	1	445.3093381	8.2501729	72.81371429	104.3831429	85.46864463	0.622614417	3	-1.022855748	492.1445285	101.4062112	502.4379081	4719.261054	1.643129219	78.34610407	31	1_31	50.98	171.1	2.57	1.27	53	300	-0.458996397	1.228778566	0.558514223	0.952880483	-0.574197845	-0.660694069
701	1	471.4437062	8.246285692	72.41771429	103.2517143	84.59286903	0.435169937	3	-1.022855748	520.4024091	98.97109987	465.5153658	4623.743281	1.643129219	78.34610407	32	1_32	50.98	171.1	2.57	1.27	53	300	-0.458996397	1.228778566	0.558514223	0.952880483	-0.574197845	-0.660694069
701	1	496.920769	10.52397733	72.03971429	98.85714286	83.02913349	0.10047964	3	-1.022855748	620.0045346	106.5081609	256.2642529	4869.062642	1.643129219	78.34610407	33	1_33	50.98	171.1	2.57	1.27	53	300	-0.458996397	1.228778566	0.558514223	0.952880483	-0.574197845	-0.660694069
701	1	475.4683621	11.07407128	62.01114286	93.506	74.7441812	-1.672769776	3	-1.022855748	593.2727157	119.825329	343.7262688	4665.922314	1.643129219	78.34610407	34	1_34	50.98	171.1	2.57	1.27	53	300	-0.458996397	1.228778566	0.558514223	0.952880483	-0.574197845	-0.660694069
701	1	371.3953703	8.968038643	72.5945	105.2555	85.54345434	0.638626128	3	-1.022855748	344.3042414	158.5259655	780.8480953	3639.042537	1.643129219	78.34610407	35	1_35	50.98	171.1	2.57	1.27	53	300	-0.458996397	1.228778566	0.558514223	0.952880483	-0.574197845	-0.660694069
701	2	368.4595479	8.391897436	59.38	90.11666667	71.89764345	-2.282021492	4	-1.022855748	289.2771499	230.6708553	604.7821629	4741.811592	1.563330574	70.16585482	24	2_24	19.39	5.41	2.87	2.3	300	300	1.609956873	1.228778566	-1.478390148	-0.427571051	-0.568465029	-0.542835463
701	2	441.9894852	7.247411187	62.76142857	101.7671429	79.32729062	-0.691835207	4	-1.022855748	245.805875	81.55416903	358.2334707	4139.579961	1.563330574	70.16585482	25	2_25	19.39	5.41	2.87	2.3	300	300	1.609956873	1.228778566	-1.478390148	-0.427571051	-0.568465029	-0.542835463
701	2	431.6872361	8.356296278	66.73285714	104.1414286	82.78017143	0.047193658	4	-1.022855748	282.5491569	127.7154581	392.4651525	3630.410296	1.563330574	70.16585482	26	2_26	19.39	5.41	2.87	2.3	300	300	1.609956873	1.228778566	-1.478390148	-0.427571051	-0.568465029	-0.542835463
701	2	405.6522756	8.378902359	58.99	92.78	72.82896698	-2.082687947	4	-1.022855748	345.6152554	151.0473843	466.5980567	3889.626792	1.563330574	70.16585482	27	2_27	19.39	5.41	2.87	2.3	300	300	1.609956873	1.228778566	-1.478390148	-0.427571051	-0.568465029	-0.542835463
701	2	377.4878833	9.661446728	68.29	105.6857143	83.92984468	0.293261147	4	-1.022855748	275.1888963	76.39731741	734.0564896	3524.588704	1.563330574	70.16585482	28	2_28	19.39	5.41	2.87	2.3	300	300	1.609956873	1.228778566	-1.478390148	-0.427571051	-0.568465029	-0.542835463
701	2	353.1285964	11.42353792	72.95714286	108.4542857	87.79182966	1.119851619	4	-1.022855748	280.687694	91.32331171	819.1740209	3645.090608	1.563330574	70.16585482	29	2_29	19.39	5.41	2.87	2.3	300	300	1.609956873	1.228778566	-1.478390148	-0.427571051	-0.568465029	-0.542835463
701	2	346.0205443	9.265466459	71.85285714	107.0757143	85.41332249	0.610773678	4	-1.022855748	204.535998	128.6621995	771.8599051	3523.061002	1.563330574	70.16585482	30	2_30	19.39	5.41	2.87	2.3	300	300	1.609956873	1.228778566	-1.478390148	-0.427571051	-0.568465029	-0.542835463
701	2	337.5577988	11.58691261	72.18285714	99.93857143	83.48102968	0.197200131	4	-1.022855748	260.6514246	148.5312571	903.0658456	3430.132128	1.563330574	70.16585482	31	2_31	19.39	5.41	2.87	2.3	300	300	1.609956873	1.228778566	-1.478390148	-0.427571051	-0.568465029	-0.542835463
701	2	430.2313956	9.191824458	65.46571429	99.55285714	79.43572613	-0.668626478	4	-1.022855748	366.2600287	95.09795003	366.1897897	4149.418216	1.563330574	70.16585482	32	2_32	19.39	5.41	2.87	2.3	300	300	1.609956873	1.228778566	-1.478390148	-0.427571051	-0.568465029	-0.542835463
701	2	453.5681873	8.851403687	72.38285714	110.02	87.0053173	0.951512376	4	-1.022855748	400.3445902	114.2413836	285.7200457	4016.494864	1.563330574	70.16585482	33	2_33	19.39	5.41	2.87	2.3	300	300	1.609956873	1.228778566	-1.478390148	-0.427571051	-0.568465029	-0.542835463
701	2	367.1444597	9.671008164	71.34571429	106.8885714	85.27514132	0.581198411	4	-1.022855748	249.85804	131.2303077	687.2067635	3513.627077	1.563330574	70.16585482	34	2_34	19.39	5.41	2.87	2.3	300	300	1.609956873	1.228778566	-1.478390148	-0.427571051	-0.568465029	-0.542835463
701	2	408.4119018	8.46464309	69.43	103.1925	82.31510384	-0.052345943	4	-1.022855748	397.2987507	125.017342	577.5037547	4861.19354	1.563330574	70.16585482	35	2_35	19.39	5.41	2.87	2.3	300	300	1.609956873	1.228778566	-1.478390148	-0.427571051	-0.568465029	-0.542835463
703	1	369.0451455	9.888627601	62.906	93.074	75.43322159	-1.525292707	3	-1.022855748	313.0155038	127.9157681	715.3354645	4594.029211	1.774264154	61.41419061	25	1_25	26.2	186.72	13.41	1.6	300	300	1.609956873	1.228778566	0.750538161	-0.129980834	-0.367052103	-0.622933545
703	1	365.9343311	8.945480355	71.46371429	104.8922857	85.64888858	0.661192487	3	-1.022855748	292.7077032	118.3367045	785.6375886	4908.216938	1.774264154	61.41419061	26	1_26	26.2	186.72	13.41	1.6	300	300	1.609956873	1.228778566	0.750538161	-0.129980834	-0.367052103	-0.622933545
703	1	373.0745732	8.96648646	71.08057143	104.1825714	84.81121316	0.481902686	3	-1.022855748	264.2863566	117.4306155	727.5563364	4411.337945	1.774264154	61.41419061	27	1_27	26.2	186.72	13.41	1.6	300	300	1.609956873	1.228778566	0.750538161	-0.129980834	-0.367052103	-0.622933545
703	1	380.1704782	8.766577001	74.20485714	107.6591429	88.41461144	1.253147187	3	-1.022855748	267.4716649	125.5457231	672.4110028	4389.513067	1.774264154	61.41419061	28	1_28	26.2	186.72	13.41	1.6	300	300	1.609956873	1.228778566	0.750538161	-0.129980834	-0.367052103	-0.622933545
703	1	360.311883	8.655306235	69.8	103.2594286	84.36386825	0.386156316	3	-1.022855748	238.0566792	133.5042574	753.0332747	4336.46088	1.774264154	61.41419061	29	1_29	26.2	186.72	13.41	1.6	300	300	1.609956873	1.228778566	0.750538161	-0.129980834	-0.367052103	-0.622933545
703	1	409.7589373	8.637049595	73.65971429	106.3682857	85.7838117	0.690070426	3	-1.022855748	392.8126037	102.2558424	541.3314245	4131.527854	1.774264154	61.41419061	30	1_30	26.2	186.72	13.41	1.6	300	300	1.609956873	1.228778566	0.750538161	-0.129980834	-0.367052103	-0.622933545
703	1	395.1795024	9.91461261	72.81371429	104.3831429	85.46864463	0.622614417	3	-1.022855748	257.6774413	176.9953608	485.6155011	3983.489175	1.774264154	61.41419061	31	1_31	26.2	186.72	13.41	1.6	300	300	1.609956873	1.228778566	0.750538161	-0.129980834	-0.367052103	-0.622933545
703	1	377.1382137	7.928204398	72.41771429	103.2517143	84.59286903	0.435169937	3	-1.022855748	259.3683514	171.6317949	617.727952	4164.747062	1.774264154	61.41419061	32	1_32	26.2	186.72	13.41	1.6	300	300	1.609956873	1.228778566	0.750538161	-0.129980834	-0.367052103	-0.622933545
703	1	377.5732508	9.386498041	72.03971429	98.85714286	83.02913349	0.10047964	3	-1.022855748	300.4106565	118.3093175	687.6172435	4028.416324	1.774264154	61.41419061	33	1_33	26.2	186.72	13.41	1.6	300	300	1.609956873	1.228778566	0.750538161	-0.129980834	-0.367052103	-0.622933545
703	1	368.2931626	12.67419336	62.01114286	93.506	74.7441812	-1.672769776	3	-1.022855748	399.7221239	113.5889892	746.2606787	4092.157832	1.774264154	61.41419061	34	1_34	26.2	186.72	13.41	1.6	300	300	1.609956873	1.228778566	0.750538161	-0.129980834	-0.367052103	-0.622933545
703	1	337.9552901	11.12880428	72.5945	105.2555	85.54345434	0.638626128	3	-1.022855748	256.0200972	159.8832038	915.190015	4039.341321	1.774264154	61.41419061	35	1_35	26.2	186.72	13.41	1.6	300	300	1.609956873	1.228778566	0.750538161	-0.129980834	-0.367052103	-0.622933545
703	2	354.4534199	8.67590394	59.38	90.11666667	71.89764345	-2.282021492	4	-1.022855748	269.6912173	208.4166327	674.2234903	4111.112378	1.388850829	55.15358567	24	2_24	16.7	152.13	6.57	4.1	33	6	-0.626522977	-1.064152313	0.325307174	-0.545121371	-0.497760302	-0.336868968
703	2	373.8340357	8.737459924	62.76142857	101.7671429	79.32729062	-0.691835207	4	-1.022855748	237.6618943	143.9912284	498.1164757	3479.350918	1.388850829	55.15358567	25	2_25	16.7	152.13	6.57	4.1	33	6	-0.626522977	-1.064152313	0.325307174	-0.545121371	-0.497760302	-0.336868968
703	2	350.9996454	8.731476991	66.73285714	104.1414286	82.78017143	0.047193658	4	-1.022855748	214.6659283	143.8759075	776.1350715	3325.521068	1.388850829	55.15358567	26	2_26	16.7	152.13	6.57	4.1	33	6	-0.626522977	-1.064152313	0.325307174	-0.545121371	-0.497760302	-0.336868968
703	2	384.9309331	7.577498064	58.99	92.78	72.82896698	-2.082687947	4	-1.022855748	223.3209341	124.7078192	572.5460446	3375.259354	1.388850829	55.15358567	27	2_27	16.7	152.13	6.57	4.1	33	6	-0.626522977	-1.064152313	0.325307174	-0.545121371	-0.497760302	-0.336868968
703	2	380.9573408	8.236344797	68.29	105.6857143	83.92984468	0.293261147	4	-1.022855748	192.3610188	131.0210251	545.1640809	3709.061262	1.388850829	55.15358567	28	2_28	16.7	152.13	6.57	4.1	33	6	-0.626522977	-1.064152313	0.325307174	-0.545121371	-0.497760302	-0.336868968
703	2	343.2222205	11.9153863	72.95714286	108.4542857	87.79182966	1.119851619	4	-1.022855748	260.9033224	123.7875396	903.7921442	3026.719205	1.388850829	55.15358567	29	2_29	16.7	152.13	6.57	4.1	33	6	-0.626522977	-1.064152313	0.325307174	-0.545121371	-0.497760302	-0.336868968
703	2	343.6511745	10.20536179	71.85285714	107.0757143	85.41332249	0.610773678	4	-1.022855748	251.6537788	152.5090762	844.039046	3488.496146	1.388850829	55.15358567	30	2_30	16.7	152.13	6.57	4.1	33	6	-0.626522977	-1.064152313	0.325307174	-0.545121371	-0.497760302	-0.336868968
703	2	429.9723441	8.717393534	72.18285714	99.93857143	83.48102968	0.197200131	4	-1.022855748	339.6630924	127.5044991	429.8324357	4160.74299	1.388850829	55.15358567	31	2_31	16.7	152.13	6.57	4.1	33	6	-0.626522977	-1.064152313	0.325307174	-0.545121371	-0.497760302	-0.336868968
703	2	409.6228812	8.508737341	65.712	98.622	79.07410139	-0.746025941	4	-1.022855748	316.1597298	103.9554672	422.0090244	3730.853292	1.388850829	55.15358567	32	2_32	16.7	152.13	6.57	4.1	33	6	-0.626522977	-1.064152313	0.325307174	-0.545121371	-0.497760302	-0.336868968
746	1	368.1812881	8.559912192	62.906	93.074	75.43322159	-1.525292707	3	-1.022855748	342.4510574	98.06549845	781.7873747	4616.06153	1.757250373	68.57792706	25	1_25	29.03	191.39	8.04	2	16	NA	-0.768920571	NA	0.807948647	-0.006312653	-0.469669504	-0.577163213
746	1	377.7238158	9.230711383	71.46371429	104.8922857	85.64888858	0.661192487	3	-1.022855748	300.0608197	96.5197393	715.2469981	4503.273341	1.757250373	68.57792706	26	1_26	29.03	191.39	8.04	2	16	NA	-0.768920571	NA	0.807948647	-0.006312653	-0.469669504	-0.577163213
746	1	367.0279432	9.059277414	71.08057143	104.1825714	84.81121316	0.481902686	3	-1.022855748	296.4768456	115.7946723	794.662785	3951.689231	1.757250373	68.57792706	27	1_27	29.03	191.39	8.04	2	16	NA	-0.768920571	NA	0.807948647	-0.006312653	-0.469669504	-0.577163213
746	1	402.9725034	8.608713683	74.20485714	107.6591429	88.41461144	1.253147187	3	-1.022855748	331.0381321	120.1816136	563.4989904	4025.774099	1.757250373	68.57792706	28	1_28	29.03	191.39	8.04	2	16	NA	-0.768920571	NA	0.807948647	-0.006312653	-0.469669504	-0.577163213
746	1	366.4674708	8.779894484	69.8	103.2594286	84.36386825	0.386156316	3	-1.022855748	279.8471753	122.9086033	761.5196578	4362.940128	1.757250373	68.57792706	29	1_29	29.03	191.39	8.04	2	16	NA	-0.768920571	NA	0.807948647	-0.006312653	-0.469669504	-0.577163213
746	1	385.8558765	8.875038288	73.65971429	106.3682857	85.7838117	0.690070426	3	-1.022855748	331.6880024	119.4073931	654.1807433	4550.728487	1.757250373	68.57792706	30	1_30	29.03	191.39	8.04	2	16	NA	-0.768920571	NA	0.807948647	-0.006312653	-0.469669504	-0.577163213
746	1	418.9799001	9.840561545	72.81371429	104.3831429	85.46864463	0.622614417	3	-1.022855748	348.8696808	187.7414997	422.7932179	4054.110634	1.757250373	68.57792706	31	1_31	29.03	191.39	8.04	2	16	NA	-0.768920571	NA	0.807948647	-0.006312653	-0.469669504	-0.577163213
746	1	392.7200982	9.157876269	72.41771429	103.2517143	84.59286903	0.435169937	3	-1.022855748	308.5180686	171.5545589	543.260406	4447.176387	1.757250373	68.57792706	32	1_32	29.03	191.39	8.04	2	16	NA	-0.768920571	NA	0.807948647	-0.006312653	-0.469669504	-0.577163213
746	1	384.8017874	9.91492614	72.03971429	98.85714286	83.02913349	0.10047964	3	-1.022855748	384.5350795	135.2427429	690.3964364	4386.755632	1.757250373	68.57792706	33	1_33	29.03	191.39	8.04	2	16	NA	-0.768920571	NA	0.807948647	-0.006312653	-0.469669504	-0.577163213
746	1	384.4050327	10.50753479	62.01114286	93.506	74.7441812	-1.672769776	3	-1.022855748	308.8592857	153.2794206	681.3344358	3977.709245	1.757250373	68.57792706	34	1_34	29.03	191.39	8.04	2	16	NA	-0.768920571	NA	0.807948647	-0.006312653	-0.469669504	-0.577163213
746	1	368.6831621	11.88401936	72.5945	105.2555	85.54345434	0.638626128	3	-1.022855748	289.1378621	144.5188968	740.7363883	3642.219211	1.757250373	68.57792706	35	1_35	29.03	191.39	8.04	2	16	NA	-0.768920571	NA	0.807948647	-0.006312653	-0.469669504	-0.577163213
792	2	357.1416447	8.163872182	59.38	90.11666667	71.89764345	-2.282021492	4	-1.022855748	266.0602594	205.2195864	645.2643757	4540.728316	1.604120412	56.24783572	24	2_24	11.71	7.24	29.56	9.04	15	77	-0.7772969	-0.510417305	-1.455893106	-0.763179401	-0.058435522	0.228394635
792	2	430.9705245	7.64665984	62.76142857	101.7671429	79.32729062	-0.691835207	4	-1.022855748	278.0950864	129.6068955	383.4521893	3993.222743	1.604120412	56.24783572	25	2_25	11.71	7.24	29.56	9.04	15	77	-0.7772969	-0.510417305	-1.455893106	-0.763179401	-0.058435522	0.228394635
792	2	388.8399915	8.847476505	66.73285714	104.1414286	82.78017143	0.047193658	4	-1.022855748	263.489185	205.0890751	377.7396148	3654.254713	1.604120412	56.24783572	26	2_26	11.71	7.24	29.56	9.04	15	77	-0.7772969	-0.510417305	-1.455893106	-0.763179401	-0.058435522	0.228394635
792	2	374.8710281	7.749647833	58.99	92.78	72.82896698	-2.082687947	4	-1.022855748	264.1802253	153.0503813	570.7750514	3756.341184	1.604120412	56.24783572	27	2_27	11.71	7.24	29.56	9.04	15	77	-0.7772969	-0.510417305	-1.455893106	-0.763179401	-0.058435522	0.228394635
792	2	379.0379473	8.665848345	68.29	105.6857143	83.92984468	0.293261147	4	-1.022855748	272.3039961	129.4546954	542.6603131	3873.253556	1.604120412	56.24783572	28	2_28	11.71	7.24	29.56	9.04	15	77	-0.7772969	-0.510417305	-1.455893106	-0.763179401	-0.058435522	0.228394635
792	2	343.3967435	12.15918358	72.95714286	108.4542857	87.79182966	1.119851619	4	-1.022855748	261.5138299	117.6816874	908.6427841	3261.754287	1.604120412	56.24783572	29	2_29	11.71	7.24	29.56	9.04	15	77	-0.7772969	-0.510417305	-1.455893106	-0.763179401	-0.058435522	0.228394635
792	2	348.9459557	8.670986575	71.85285714	107.0757143	85.41332249	0.610773678	4	-1.022855748	216.90271	137.6234638	752.7752594	3830.007954	1.604120412	56.24783572	30	2_30	11.71	7.24	29.56	9.04	15	77	-0.7772969	-0.510417305	-1.455893106	-0.763179401	-0.058435522	0.228394635
792	2	344.6982814	10.78869215	72.18285714	99.93857143	83.48102968	0.197200131	4	-1.022855748	252.1742976	130.6851669	848.7334802	3625.909601	1.604120412	56.24783572	31	2_31	11.71	7.24	29.56	9.04	15	77	-0.7772969	-0.510417305	-1.455893106	-0.763179401	-0.058435522	0.228394635
792	2	382.4254539	9.938970499	65.46571429	99.55285714	79.43572613	-0.668626478	4	-1.022855748	298.5605179	130.7354444	591.0286728	3862.128508	1.604120412	56.24783572	32	2_32	11.71	7.24	29.56	9.04	15	77	-0.7772969	-0.510417305	-1.455893106	-0.763179401	-0.058435522	0.228394635
792	2	363.5248992	9.705128999	72.38285714	110.02	87.0053173	0.951512376	4	-1.022855748	250.4467809	134.2372471	614.221706	3524.708992	1.604120412	56.24783572	33	2_33	11.71	7.24	29.56	9.04	15	77	-0.7772969	-0.510417305	-1.455893106	-0.763179401	-0.058435522	0.228394635
792	2	359.2140819	9.326427816	71.34571429	106.8885714	85.27514132	0.581198411	4	-1.022855748	235.3320116	146.0674309	700.3577575	3677.972092	1.604120412	56.24783572	34	2_34	11.71	7.24	29.56	9.04	15	77	-0.7772969	-0.510417305	-1.455893106	-0.763179401	-0.058435522	0.228394635
792	2	347.2965017	8.818097015	67.865	100.565	80.6597246	-0.406650973	4	-1.022855748	266.5996908	242.2815736	739.9490738	3617.572799	1.604120412	56.24783572	35	2_35	11.71	7.24	29.56	9.04	15	77	-0.7772969	-0.510417305	-1.455893106	-0.763179401	-0.058435522	0.228394635
802	1	360.8746586	9.020441959	62.906	93.074	75.43322159	-1.525292707	2	-1.544720926	319.3985474	84.7595182	843.2429231	4582.60352	1.515500644	74.6630812	25	1_25	20.38	196.19	63.9	3.4	25	NA	-0.693533609	NA	0.866957283	-0.384309037	0.597780787	-0.41696705
802	1	378.0460036	7.93470605	71.46371429	104.8922857	85.64888858	0.661192487	2	-1.544720926	287.1092674	103.8605774	706.128341	4855.822095	1.515500644	74.6630812	26	1_26	20.38	196.19	63.9	3.4	25	NA	-0.693533609	NA	0.866957283	-0.384309037	0.597780787	-0.41696705
802	1	377.2583766	9.058333399	71.08057143	104.1825714	84.81121316	0.481902686	2	-1.544720926	310.9502555	142.5071826	717.0129482	4305.425324	1.515500644	74.6630812	27	1_27	20.38	196.19	63.9	3.4	25	NA	-0.693533609	NA	0.866957283	-0.384309037	0.597780787	-0.41696705
802	1	405.574201	8.399923545	74.20485714	107.6591429	88.41461144	1.253147187	2	-1.544720926	334.3551838	83.10935033	525.4075006	4324.521298	1.515500644	74.6630812	28	1_28	20.38	196.19	63.9	3.4	25	NA	-0.693533609	NA	0.866957283	-0.384309037	0.597780787	-0.41696705
802	1	361.3608682	9.624577028	69.8	103.2594286	84.36386825	0.386156316	2	-1.544720926	256.2420963	146.0559462	757.4964384	4020.776	1.515500644	74.6630812	29	1_29	20.38	196.19	63.9	3.4	25	NA	-0.693533609	NA	0.866957283	-0.384309037	0.597780787	-0.41696705
802	1	393.0392749	8.945325347	73.65971429	106.3682857	85.7838117	0.690070426	2	-1.544720926	350.1884525	146.659497	635.5124045	4622.757973	1.515500644	74.6630812	30	1_30	20.38	196.19	63.9	3.4	25	NA	-0.693533609	NA	0.866957283	-0.384309037	0.597780787	-0.41696705
802	1	436.4320115	9.020706324	72.81371429	104.3831429	85.46864463	0.622614417	2	-1.544720926	465.4756422	139.9750865	408.846935	4401.449951	1.515500644	74.6630812	31	1_31	20.38	196.19	63.9	3.4	25	NA	-0.693533609	NA	0.866957283	-0.384309037	0.597780787	-0.41696705
802	1	384.2866701	9.166210539	72.41771429	103.2517143	84.59286903	0.435169937	2	-1.544720926	253.0508524	145.7740497	536.2521786	4228.600485	1.515500644	74.6630812	32	1_32	20.38	196.19	63.9	3.4	25	NA	-0.693533609	NA	0.866957283	-0.384309037	0.597780787	-0.41696705
802	1	464.9347517	10.26104558	72.03971429	98.85714286	83.02913349	0.10047964	2	-1.544720926	557.1907552	163.1846002	352.3166965	4364.153708	1.515500644	74.6630812	33	1_33	20.38	196.19	63.9	3.4	25	NA	-0.693533609	NA	0.866957283	-0.384309037	0.597780787	-0.41696705
802	1	388.2249433	12.99785873	62.01114286	93.506	74.7441812	-1.672769776	2	-1.544720926	419.1806353	140.71337	636.7434331	4243.277602	1.515500644	74.6630812	34	1_34	20.38	196.19	63.9	3.4	25	NA	-0.693533609	NA	0.866957283	-0.384309037	0.597780787	-0.41696705
802	1	350.2554732	11.67133959	72.5945	105.2555	85.54345434	0.638626128	2	-1.544720926	248.7944722	165.8939354	858.0675803	4511.68398	1.515500644	74.6630812	35	1_35	20.38	196.19	63.9	3.4	25	NA	-0.693533609	NA	0.866957283	-0.384309037	0.597780787	-0.41696705
802	2	358.1547484	12.59529899	59.38	90.11666667	71.89764345	-2.282021492	3	-1.544720926	343.0681984	148.4214593	797.9073823	4350.555896	1.152583587	49.75436633	24	2_24	26.14	113.89	46.58	11.95	30	300	-0.651651964	1.228778566	-0.144794964	-0.132602774	0.266806225	0.561373802
802	2	367.277278	8.657159224	62.76142857	101.7671429	79.32729062	-0.691835207	3	-1.544720926	225.1922268	144.594366	544.9707568	3671.158528	1.152583587	49.75436633	25	2_25	26.14	113.89	46.58	11.95	30	300	-0.651651964	1.228778566	-0.144794964	-0.132602774	0.266806225	0.561373802
802	2	350.2725327	9.095440592	66.73285714	104.1414286	82.78017143	0.047193658	3	-1.544720926	234.0217639	157.0968934	794.2522271	3430.925153	1.152583587	49.75436633	26	2_26	26.14	113.89	46.58	11.95	30	300	-0.651651964	1.228778566	-0.144794964	-0.132602774	0.266806225	0.561373802
802	2	387.3414197	8.549300824	58.99	92.78	72.82896698	-2.082687947	3	-1.544720926	268.0308083	175.8032733	552.067989	3823.057574	1.152583587	49.75436633	27	2_27	26.14	113.89	46.58	11.95	30	300	-0.651651964	1.228778566	-0.144794964	-0.132602774	0.266806225	0.561373802
802	2	495.9581616	7.878710242	68.29	105.6857143	83.92984468	0.293261147	3	-1.544720926	331.4214507	61.53185977	280.5671627	3978.922677	1.152583587	49.75436633	28	2_28	26.14	113.89	46.58	11.95	30	300	-0.651651964	1.228778566	-0.144794964	-0.132602774	0.266806225	0.561373802
802	2	359.0819604	7.229446838	72.95714286	108.4542857	87.79182966	1.119851619	3	-1.544720926	214.5467535	118.9532735	696.1279064	3522.092305	1.152583587	49.75436633	29	2_29	26.14	113.89	46.58	11.95	30	300	-0.651651964	1.228778566	-0.144794964	-0.132602774	0.266806225	0.561373802
802	2	346.6327993	10.05957288	71.85285714	107.0757143	85.41332249	0.610773678	3	-1.544720926	208.18159	118.9506754	828.9062131	3431.926505	1.152583587	49.75436633	30	2_30	26.14	113.89	46.58	11.95	30	300	-0.651651964	1.228778566	-0.144794964	-0.132602774	0.266806225	0.561373802
802	2	345.2720822	10.72478289	72.18285714	99.93857143	83.48102968	0.197200131	3	-1.544720926	232.0754052	115.6081923	857.3775451	3566.51664	1.152583587	49.75436633	31	2_31	26.14	113.89	46.58	11.95	30	300	-0.651651964	1.228778566	-0.144794964	-0.132602774	0.266806225	0.561373802
802	2	393.3694207	7.825758539	65.46571429	99.55285714	79.43572613	-0.668626478	3	-1.544720926	289.1883121	121.1840583	483.2397476	3761.368533	1.152583587	49.75436633	32	2_32	26.14	113.89	46.58	11.95	30	300	-0.651651964	1.228778566	-0.144794964	-0.132602774	0.266806225	0.561373802
802	2	398.3409709	8.657005835	72.38285714	110.02	87.0053173	0.951512376	3	-1.544720926	279.2633247	135.298662	519.0652996	3809.835866	1.152583587	49.75436633	33	2_33	26.14	113.89	46.58	11.95	30	300	-0.651651964	1.228778566	-0.144794964	-0.132602774	0.266806225	0.561373802
802	2	357.1731682	8.608388822	71.34571429	106.8885714	85.27514132	0.581198411	3	-1.544720926	221.523177	140.5897266	700.9538721	3778.58205	1.152583587	49.75436633	34	2_34	26.14	113.89	46.58	11.95	30	300	-0.651651964	1.228778566	-0.144794964	-0.132602774	0.266806225	0.561373802
802	2	348.506447	7.814788518	69.43	103.1925	82.31510384	-0.052345943	3	-1.544720926	227.1184348	140.4347739	734.609445	3940.395151	1.152583587	49.75436633	35	2_35	26.14	113.89	46.58	11.95	30	300	-0.651651964	1.228778566	-0.144794964	-0.132602774	0.266806225	0.561373802
816	1	378.1809801	8.902086434	62.906	93.074	75.43322159	-1.525292707	2	-1.544720926	308.2780091	103.6988292	690.6216259	4587.025448	1.653423291	57.3985488	25	1_25	24.49	192.39	18.82	7.67	31	215	-0.643275635	0.565856373	0.820242113	-0.204706131	-0.263670325	0.071631247
816	1	365.2577313	7.595245528	71.46371429	104.8922857	85.64888858	0.661192487	2	-1.544720926	295.7277341	107.5982972	810.5440292	4345.906685	1.653423291	57.3985488	26	1_26	24.49	192.39	18.82	7.67	31	215	-0.643275635	0.565856373	0.820242113	-0.204706131	-0.263670325	0.071631247
816	1	366.7168253	10.13896494	71.08057143	104.1825714	84.81121316	0.481902686	2	-1.544720926	290.4882283	124.1584838	765.8808694	4056.274719	1.653423291	57.3985488	27	1_27	24.49	192.39	18.82	7.67	31	215	-0.643275635	0.565856373	0.820242113	-0.204706131	-0.263670325	0.071631247
816	1	381.090516	7.45905128	74.20485714	107.6591429	88.41461144	1.253147187	2	-1.544720926	270.4350294	81.18730279	713.7178241	3806.136509	1.653423291	57.3985488	28	1_28	24.49	192.39	18.82	7.67	31	215	-0.643275635	0.565856373	0.820242113	-0.204706131	-0.263670325	0.071631247
816	1	386.3438143	8.356896152	69.8	103.2594286	84.36386825	0.386156316	2	-1.544720926	341.0567415	128.6742205	675.5770623	4518.780691	1.653423291	57.3985488	29	1_29	24.49	192.39	18.82	7.67	31	215	-0.643275635	0.565856373	0.820242113	-0.204706131	-0.263670325	0.071631247
816	1	365.5869583	8.037590484	73.65971429	106.3682857	85.7838117	0.690070426	2	-1.544720926	278.3604897	133.7150146	785.9143023	4542.617584	1.653423291	57.3985488	30	1_30	24.49	192.39	18.82	7.67	31	215	-0.643275635	0.565856373	0.820242113	-0.204706131	-0.263670325	0.071631247
816	1	411.8557417	9.707707321	72.81371429	104.3831429	85.46864463	0.622614417	2	-1.544720926	326.3570242	180.5120864	433.688212	4260.196553	1.653423291	57.3985488	31	1_31	24.49	192.39	18.82	7.67	31	215	-0.643275635	0.565856373	0.820242113	-0.204706131	-0.263670325	0.071631247
816	1	384.260417	8.70586825	72.41771429	103.2517143	84.59286903	0.435169937	2	-1.544720926	280.8051437	166.8617408	642.6089298	4299.561459	1.653423291	57.3985488	32	1_32	24.49	192.39	18.82	7.67	31	215	-0.643275635	0.565856373	0.820242113	-0.204706131	-0.263670325	0.071631247
816	1	386.0872286	9.174608756	72.03971429	98.85714286	83.02913349	0.10047964	2	-1.544720926	390.6822595	112.4295649	687.8231065	4482.409191	1.653423291	57.3985488	33	1_33	24.49	192.39	18.82	7.67	31	215	-0.643275635	0.565856373	0.820242113	-0.204706131	-0.263670325	0.071631247
816	1	352.4856808	11.46705789	62.01114286	93.506	74.7441812	-1.672769776	2	-1.544720926	321.2253765	148.2935386	840.8731659	3895.141685	1.653423291	57.3985488	34	1_34	24.49	192.39	18.82	7.67	31	215	-0.643275635	0.565856373	0.820242113	-0.204706131	-0.263670325	0.071631247
816	1	330.0266862	8.929534998	72.5945	105.2555	85.54345434	0.638626128	2	-1.544720926	209.1458052	186.9897531	976.5490985	3480.704161	1.653423291	57.3985488	35	1_35	24.49	192.39	18.82	7.67	31	215	-0.643275635	0.565856373	0.820242113	-0.204706131	-0.263670325	0.071631247
816	2	339.2019374	13.55812847	59.38	90.11666667	71.89764345	-2.282021492	3	-1.544720926	352.7795512	78.66805067	1010.705765	3929.973418	1.236368254	76.63839006	24	2_24	21.42	170.92	18.48	4.8	12	113	-0.802425887	-0.229650258	0.556301399	-0.338862073	-0.270167517	-0.256770887
816	2	370.7653163	7.855064718	62.76142857	101.7671429	79.32729062	-0.691835207	3	-1.544720926	229.2040414	121.7257131	604.5527479	4268.177624	1.236368254	76.63839006	25	2_25	21.42	170.92	18.48	4.8	12	113	-0.802425887	-0.229650258	0.556301399	-0.338862073	-0.270167517	-0.256770887
816	2	428.1280387	7.80246546	66.73285714	104.1414286	82.78017143	0.047193658	3	-1.544720926	255.5047227	148.0571654	365.1413393	3685.253612	1.236368254	76.63839006	26	2_26	21.42	170.92	18.48	4.8	12	113	-0.802425887	-0.229650258	0.556301399	-0.338862073	-0.270167517	-0.256770887
816	2	481.5379229	9.390604145	58.99	92.78	72.82896698	-2.082687947	3	-1.544720926	414.8816093	71.27071757	275.4391376	4517.20999	1.236368254	76.63839006	27	2_27	21.42	170.92	18.48	4.8	12	113	-0.802425887	-0.229650258	0.556301399	-0.338862073	-0.270167517	-0.256770887
816	2	484.4744069	10.29780587	68.29	105.6857143	83.92984468	0.293261147	3	-1.544720926	301.531921	161.965929	293.4798036	3796.140439	1.236368254	76.63839006	28	2_28	21.42	170.92	18.48	4.8	12	113	-0.802425887	-0.229650258	0.556301399	-0.338862073	-0.270167517	-0.256770887
816	2	377.0466523	7.601131301	72.95714286	108.4542857	87.79182966	1.119851619	3	-1.544720926	237.8567859	106.96309	525.8938272	4010.446665	1.236368254	76.63839006	29	2_29	21.42	170.92	18.48	4.8	12	113	-0.802425887	-0.229650258	0.556301399	-0.338862073	-0.270167517	-0.256770887
816	2	379.8760675	9.616510176	71.85285714	107.0757143	85.41332249	0.610773678	3	-1.544720926	245.8398809	116.1395138	554.291671	3435.784399	1.236368254	76.63839006	30	2_30	21.42	170.92	18.48	4.8	12	113	-0.802425887	-0.229650258	0.556301399	-0.338862073	-0.270167517	-0.256770887
816	2	376.9046933	8.086618195	72.18285714	99.93857143	83.48102968	0.197200131	3	-1.544720926	275.9194216	165.2666004	536.0942226	3580.620372	1.236368254	76.63839006	31	2_31	21.42	170.92	18.48	4.8	12	113	-0.802425887	-0.229650258	0.556301399	-0.338862073	-0.270167517	-0.256770887
824	1	358.6108604	7.682076473	62.906	93.074	75.43322159	-1.525292707	2	-1.544720926	307.7544546	93.09134305	870.1938415	4855.35429	1.819828228	57.29866984	25	1_25	157.69	43.24	37.57	8.88	300	149	1.609956873	0.051116788	-1.013328332	5.616001192	0.094630658	0.210086502
824	1	380.4248684	8.415981469	71.46371429	104.8922857	85.64888858	0.661192487	2	-1.544720926	268.8968451	125.6435295	673.7184336	5026.691896	1.819828228	57.29866984	26	1_26	157.69	43.24	37.57	8.88	300	149	1.609956873	0.051116788	-1.013328332	5.616001192	0.094630658	0.210086502
824	1	352.9707153	9.982219839	71.08057143	104.1825714	84.81121316	0.481902686	2	-1.544720926	289.2010973	134.0483969	858.0794862	4766.590611	1.819828228	57.29866984	27	1_27	157.69	43.24	37.57	8.88	300	149	1.609956873	0.051116788	-1.013328332	5.616001192	0.094630658	0.210086502
824	1	385.0045409	9.753620224	74.20485714	107.6591429	88.41461144	1.253147187	2	-1.544720926	317.9270759	105.965189	649.8897896	4074.332606	1.819828228	57.29866984	28	1_28	157.69	43.24	37.57	8.88	300	149	1.609956873	0.051116788	-1.013328332	5.616001192	0.094630658	0.210086502
824	1	356.7882416	9.225631471	69.8	103.2594286	84.36386825	0.386156316	2	-1.544720926	222.4847712	134.1511734	748.6962422	4609.670387	1.819828228	57.29866984	29	1_29	157.69	43.24	37.57	8.88	300	149	1.609956873	0.051116788	-1.013328332	5.616001192	0.094630658	0.210086502
824	1	376.9356841	8.211977586	73.65971429	106.3682857	85.7838117	0.690070426	2	-1.544720926	295.3598889	142.0203	708.5586238	5112.225922	1.819828228	57.29866984	30	1_30	157.69	43.24	37.57	8.88	300	149	1.609956873	0.051116788	-1.013328332	5.616001192	0.094630658	0.210086502
824	1	396.1050803	8.520564724	72.81371429	104.3831429	85.46864463	0.622614417	2	-1.544720926	312.2116393	99.70601689	619.4598816	4335.817274	1.819828228	57.29866984	31	1_31	157.69	43.24	37.57	8.88	300	149	1.609956873	0.051116788	-1.013328332	5.616001192	0.094630658	0.210086502
824	1	373.0253816	9.14761911	72.41771429	103.2517143	84.59286903	0.435169937	2	-1.544720926	252.9454249	112.4227062	760.4231572	4301.662522	1.819828228	57.29866984	32	1_32	157.69	43.24	37.57	8.88	300	149	1.609956873	0.051116788	-1.013328332	5.616001192	0.094630658	0.210086502
824	1	381.8629166	9.401956256	72.03971429	98.85714286	83.02913349	0.10047964	2	-1.544720926	396.8761461	142.7117876	690.6673038	4186.054213	1.819828228	57.29866984	33	1_33	157.69	43.24	37.57	8.88	300	149	1.609956873	0.051116788	-1.013328332	5.616001192	0.094630658	0.210086502
824	2	338.7817356	14.36710433	59.38	90.11666667	71.89764345	-2.282021492	3	-1.544720926	334.1312424	86.5315785	1008.764281	4379.725231	1.560714483	72.96576152	24	2_24	12.55	59.17	12.15	18.05	300	52	1.609956873	-0.70539442	-0.81749342	-0.726472238	-0.391129929	1.259371369
824	2	402.8015811	7.16733855	62.76142857	101.7671429	79.32729062	-0.691835207	3	-1.544720926	251.4755237	118.9983181	459.5639904	3887.02972	1.560714483	72.96576152	25	2_25	12.55	59.17	12.15	18.05	300	52	1.609956873	-0.70539442	-0.81749342	-0.726472238	-0.391129929	1.259371369
824	2	432.8464662	7.909191312	66.73285714	104.1414286	82.78017143	0.047193658	3	-1.544720926	268.1688966	144.9299039	336.0407056	3550.284507	1.560714483	72.96576152	26	2_26	12.55	59.17	12.15	18.05	300	52	1.609956873	-0.70539442	-0.81749342	-0.726472238	-0.391129929	1.259371369
824	2	444.9032129	8.722052843	58.99	92.78	72.82896698	-2.082687947	3	-1.544720926	367.1405745	78.31212127	344.908367	4056.36907	1.560714483	72.96576152	27	2_27	12.55	59.17	12.15	18.05	300	52	1.609956873	-0.70539442	-0.81749342	-0.726472238	-0.391129929	1.259371369
824	2	364.5575436	7.74157382	68.29	105.6857143	83.92984468	0.293261147	3	-1.544720926	186.8894654	123.1343828	515.0612933	3845.075873	1.560714483	72.96576152	28	2_28	12.55	59.17	12.15	18.05	300	52	1.609956873	-0.70539442	-0.81749342	-0.726472238	-0.391129929	1.259371369
824	2	364.4084565	10.55939575	72.95714286	108.4542857	87.79182966	1.119851619	3	-1.544720926	277.363623	113.0292304	692.6215748	3617.798792	1.560714483	72.96576152	29	2_29	12.55	59.17	12.15	18.05	300	52	1.609956873	-0.70539442	-0.81749342	-0.726472238	-0.391129929	1.259371369
824	2	451.6940419	8.90916201	71.85285714	107.0757143	85.41332249	0.610773678	3	-1.544720926	321.0318005	82.03728633	316.5842308	4636.776946	1.560714483	72.96576152	30	2_30	12.55	59.17	12.15	18.05	300	52	1.609956873	-0.70539442	-0.81749342	-0.726472238	-0.391129929	1.259371369
824	2	385.4568371	7.689351167	72.18285714	99.93857143	83.48102968	0.197200131	3	-1.544720926	220.6423734	132.5508444	553.3100931	3936.839103	1.560714483	72.96576152	31	2_31	12.55	59.17	12.15	18.05	300	52	1.609956873	-0.70539442	-0.81749342	-0.726472238	-0.391129929	1.259371369
824	2	409.1160665	8.382810498	65.46571429	99.55285714	79.43572613	-0.668626478	3	-1.544720926	312.899792	148.4611672	451.3496709	4132.813689	1.560714483	72.96576152	32	2_32	12.55	59.17	12.15	18.05	300	52	1.609956873	-0.70539442	-0.81749342	-0.726472238	-0.391129929	1.259371369
824	2	363.3815557	9.293620273	72.38285714	110.02	87.0053173	0.951512376	3	-1.544720926	219.2873342	161.2697055	619.319565	3744.865536	1.560714483	72.96576152	33	2_33	12.55	59.17	12.15	18.05	300	52	1.609956873	-0.70539442	-0.81749342	-0.726472238	-0.391129929	1.259371369
824	2	372.3842453	8.820955234	71.34571429	106.8885714	85.27514132	0.581198411	3	-1.544720926	255.23258	130.4012243	667.9774865	3957.556517	1.560714483	72.96576152	34	2_34	12.55	59.17	12.15	18.05	300	52	1.609956873	-0.70539442	-0.81749342	-0.726472238	-0.391129929	1.259371369
824	2	381.9388052	8.689329149	69.43	103.1925	82.31510384	-0.052345943	3	-1.544720926	262.1659497	160.9796128	442.5987123	4163.331525	1.560714483	72.96576152	35	2_35	12.55	59.17	12.15	18.05	300	52	1.609956873	-0.70539442	-0.81749342	-0.726472238	-0.391129929	1.259371369
825	1	380.9586115	7.924562124	62.906	93.074	75.43322159	-1.525292707	2	-1.544720926	387.1285235	113.559835	650.3965955	4524.115864	1.633622969	61.78137787	25	1_25	31.66	196.79	5.74	2.27	239	NA	1.099000803	NA	0.874333363	0.108615727	-0.513621092	-0.546268238
825	1	357.0743083	6.520022883	71.46371429	104.8922857	85.64888858	0.661192487	2	-1.544720926	207.613892	114.0293144	846.6214111	4335.174104	1.633622969	61.78137787	26	1_26	31.66	196.79	5.74	2.27	239	NA	1.099000803	NA	0.874333363	0.108615727	-0.513621092	-0.546268238
825	1	354.9223363	9.9913309	71.08057143	104.1825714	84.81121316	0.481902686	2	-1.544720926	278.4053986	104.6963604	848.7963744	3629.098857	1.633622969	61.78137787	27	1_27	31.66	196.79	5.74	2.27	239	NA	1.099000803	NA	0.874333363	0.108615727	-0.513621092	-0.546268238
825	1	396.2190019	8.765930615	74.20485714	107.6591429	88.41461144	1.253147187	2	-1.544720926	327.3797209	106.8349986	576.4725046	4739.100769	1.633622969	61.78137787	28	1_28	31.66	196.79	5.74	2.27	239	NA	1.099000803	NA	0.874333363	0.108615727	-0.513621092	-0.546268238
825	1	365.0746597	8.262303755	69.8	103.2594286	84.36386825	0.386156316	2	-1.544720926	241.0555924	127.930422	742.789121	4119.474878	1.633622969	61.78137787	29	1_29	31.66	196.79	5.74	2.27	239	NA	1.099000803	NA	0.874333363	0.108615727	-0.513621092	-0.546268238
825	1	412.0386702	9.24528976	73.65971429	106.3682857	85.7838117	0.690070426	2	-1.544720926	359.7492573	107.5108479	557.5913363	4281.55357	1.633622969	61.78137787	30	1_30	31.66	196.79	5.74	2.27	239	NA	1.099000803	NA	0.874333363	0.108615727	-0.513621092	-0.546268238
825	1	446.5190151	9.704175287	72.81371429	104.3831429	85.46864463	0.622614417	2	-1.544720926	425.3290648	152.6332227	322.3284942	4720.746081	1.633622969	61.78137787	31	1_31	31.66	196.79	5.74	2.27	239	NA	1.099000803	NA	0.874333363	0.108615727	-0.513621092	-0.546268238
825	1	385.6603258	8.507771604	72.41771429	103.2517143	84.59286903	0.435169937	2	-1.544720926	277.272466	107.1021267	700.249789	3864.394144	1.633622969	61.78137787	32	1_32	31.66	196.79	5.74	2.27	239	NA	1.099000803	NA	0.874333363	0.108615727	-0.513621092	-0.546268238
825	1	377.480193	8.980403106	72.03971429	98.85714286	83.02913349	0.10047964	2	-1.544720926	346.2198179	130.0480655	730.8967748	4359.574712	1.633622969	61.78137787	33	1_33	31.66	196.79	5.74	2.27	239	NA	1.099000803	NA	0.874333363	0.108615727	-0.513621092	-0.546268238
825	1	502.4594378	10.28191574	61.187	88.556	72.76577263	-2.096213594	2	-1.544720926	603.1968091	88.99271598	121.9619106	4393.480428	1.633622969	61.78137787	34	1_34	31.66	196.79	5.74	2.27	239	NA	1.099000803	NA	0.874333363	0.108615727	-0.513621092	-0.546268238
825	2	353.3700268	7.774543189	59.38	90.11666667	71.89764345	-2.282021492	3	-1.544720926	177.0456382	126.6666767	723.2362676	4802.838255	1.307452075	69.7841151	24	2_24	39.71	200.5	6.71	8.91	300	300	1.609956873	1.228778566	0.919942121	0.460392709	-0.495084988	0.213519277
825	2	390.3198745	8.673175423	62.76142857	101.7671429	79.32729062	-0.691835207	3	-1.544720926	297.7513501	151.5821583	463.6216117	4135.165266	1.307452075	69.7841151	25	2_25	39.71	200.5	6.71	8.91	300	300	1.609956873	1.228778566	0.919942121	0.460392709	-0.495084988	0.213519277
825	2	414.1589372	9.37040922	66.73285714	104.1414286	82.78017143	0.047193658	3	-1.544720926	346.975489	152.9815533	414.8439738	3815.20182	1.307452075	69.7841151	26	2_26	39.71	200.5	6.71	8.91	300	300	1.609956873	1.228778566	0.919942121	0.460392709	-0.495084988	0.213519277
825	2	416.1300945	9.206175293	58.99	92.78	72.82896698	-2.082687947	3	-1.544720926	355.5347227	161.4646928	437.4800705	4225.443006	1.307452075	69.7841151	27	2_27	39.71	200.5	6.71	8.91	300	300	1.609956873	1.228778566	0.919942121	0.460392709	-0.495084988	0.213519277
825	2	402.8557528	9.689196015	68.29	105.6857143	83.92984468	0.293261147	3	-1.544720926	269.3147355	75.70374207	686.190822	3943.518234	1.307452075	69.7841151	28	2_28	39.71	200.5	6.71	8.91	300	300	1.609956873	1.228778566	0.919942121	0.460392709	-0.495084988	0.213519277
825	2	410.3121895	8.422095872	72.95714286	108.4542857	87.79182966	1.119851619	3	-1.544720926	300.5953543	124.2325571	414.9066765	4034.238923	1.307452075	69.7841151	29	2_29	39.71	200.5	6.71	8.91	300	300	1.609956873	1.228778566	0.919942121	0.460392709	-0.495084988	0.213519277
825	2	451.9845471	8.876576679	71.85285714	107.0757143	85.41332249	0.610773678	3	-1.544720926	314.2352181	81.16918078	324.4165482	4674.971241	1.307452075	69.7841151	30	2_30	39.71	200.5	6.71	8.91	300	300	1.609956873	1.228778566	0.919942121	0.460392709	-0.495084988	0.213519277
825	2	425.998461	7.729922854	72.18285714	99.93857143	83.48102968	0.197200131	3	-1.544720926	262.8184132	126.8489922	390.012158	3884.81641	1.307452075	69.7841151	31	2_31	39.71	200.5	6.71	8.91	300	300	1.609956873	1.228778566	0.919942121	0.460392709	-0.495084988	0.213519277
825	2	423.1173061	8.908868618	65.46571429	99.55285714	79.43572613	-0.668626478	3	-1.544720926	349.4105393	152.9227266	422.362764	4456.435319	1.307452075	69.7841151	32	2_32	39.71	200.5	6.71	8.91	300	300	1.609956873	1.228778566	0.919942121	0.460392709	-0.495084988	0.213519277
825	2	507.5144812	9.912979549	72.38285714	110.02	87.0053173	0.951512376	3	-1.544720926	392.8318919	59.7267944	190.6502149	4228.179504	1.307452075	69.7841151	33	2_33	39.71	200.5	6.71	8.91	300	300	1.609956873	1.228778566	0.919942121	0.460392709	-0.495084988	0.213519277
825	2	458.3403114	9.766311397	71.34571429	106.8885714	85.27514132	0.581198411	3	-1.544720926	396.3961653	105.0706949	292.5043987	4180.231859	1.307452075	69.7841151	34	2_34	39.71	200.5	6.71	8.91	300	300	1.609956873	1.228778566	0.919942121	0.460392709	-0.495084988	0.213519277
825	2	411.4081196	9.188428199	69.43	103.1925	82.31510384	-0.052345943	3	-1.544720926	377.8360987	150.1207992	383.2806402	3874.17286	1.307452075	69.7841151	35	2_35	39.71	200.5	6.71	8.91	300	300	1.609956873	1.228778566	0.919942121	0.460392709	-0.495084988	0.213519277
832	1	381.8490228	9.075824307	69.8495	103.1945	83.95888679	0.299477105	2	-1.544720926	285.2542706	137.3509781	610.3633198	4608.732681	0.924075905	73.4822888	26	1_26	15.1	204.07	5.8	6.4	10	16	-0.819178545	-0.986161466	0.963829795	-0.615039778	-0.512474529	-0.073689558
832	1	380.3673399	11.7245333	70.088	103.214	83.92801141	0.292868769	2	-1.544720926	297.6328126	203.336051	583.9412598	3941.412821	0.924075905	73.4822888	27	1_27	15.1	204.07	5.8	6.4	10	16	-0.819178545	-0.986161466	0.963829795	-0.615039778	-0.512474529	-0.073689558
832	1	386.2563174	8.437261573	70.0295	102.0155	82.99787382	0.093789054	2	-1.544720926	269.284103	86.88066299	572.1228371	3748.046342	0.924075905	73.4822888	28	1_28	15.1	204.07	5.8	6.4	10	16	-0.819178545	-0.986161466	0.963829795	-0.615039778	-0.512474529	-0.073689558
832	1	343.582683	10.32641509	64.814	99.338	80.6611149	-0.406353402	2	-1.544720926	150.0521796	98.2817663	911.0866434	2789.289026	0.924075905	73.4822888	29	1_29	15.1	204.07	5.8	6.4	10	16	-0.819178545	-0.986161466	0.963829795	-0.615039778	-0.512474529	-0.073689558
832	1	372.604983	8.440425532	76.082	108.986	88.66194461	1.306084535	2	-1.544720926	201.6445366	111.1861436	657.123817	3351.306678	0.924075905	73.4822888	30	1_30	15.1	204.07	5.8	6.4	10	16	-0.819178545	-0.986161466	0.963829795	-0.615039778	-0.512474529	-0.073689558
832	1	399.3356169	12.29554744	72.81371429	104.3831429	85.46864463	0.622614417	2	-1.544720926	260.6390449	236.6787405	434.5897091	5081.869667	0.924075905	73.4822888	31	1_31	15.1	204.07	5.8	6.4	10	16	-0.819178545	-0.986161466	0.963829795	-0.615039778	-0.512474529	-0.073689558
832	1	386.6074238	10.51653608	71.7305	99.779	82.71731069	0.033739412	2	-1.544720926	280.8141241	182.6993948	514.6846899	5007.529224	0.924075905	73.4822888	32	1_32	15.1	204.07	5.8	6.4	10	16	-0.819178545	-0.986161466	0.963829795	-0.615039778	-0.512474529	-0.073689558
832	1	471.9759629	11.90944007	64.346	91.994	75.72308174	-1.463253202	2	-1.544720926	561.301072	250.4728416	227.1832532	6551.481931	0.924075905	73.4822888	33	1_33	15.1	204.07	5.8	6.4	10	16	-0.819178545	-0.986161466	0.963829795	-0.615039778	-0.512474529	-0.073689558
832	1	372.8725003	14.53645718	62.771	92.534	75.42626439	-1.526781776	2	-1.544720926	385.5766235	239.4597624	637.3728458	3493.039053	0.924075905	73.4822888	34	1_34	15.1	204.07	5.8	6.4	10	16	-0.819178545	-0.986161466	0.963829795	-0.615039778	-0.512474529	-0.073689558
832	2	337.1452765	14.55161567	59.38	90.11666667	71.89764345	-2.282021492	3	-1.544720926	331.3693893	86.94575926	1010.696247	4109.222778	1.231173545	45.03438717	24	2_24	13.2	7.41	80.18	6.21	9	18	-0.827554874	-0.970563297	-1.453803217	-0.698067885	0.908881588	-0.095430466
832	2	366.7427019	8.549473422	62.76142857	101.7671429	79.32729062	-0.691835207	3	-1.544720926	242.8724666	141.4876814	576.7824675	3387.061139	1.231173545	45.03438717	25	2_25	13.2	7.41	80.18	6.21	9	18	-0.827554874	-0.970563297	-1.453803217	-0.698067885	0.908881588	-0.095430466
832	2	350.4336949	9.446826869	66.73285714	104.1414286	82.78017143	0.047193658	3	-1.544720926	245.1964653	171.155703	793.899954	3395.474162	1.231173545	45.03438717	26	2_26	13.2	7.41	80.18	6.21	9	18	-0.827554874	-0.970563297	-1.453803217	-0.698067885	0.908881588	-0.095430466
832	2	408.7830923	8.860168751	58.99	92.78	72.82896698	-2.082687947	3	-1.544720926	332.6673417	173.5379807	443.9650301	3950.963979	1.231173545	45.03438717	27	2_27	13.2	7.41	80.18	6.21	9	18	-0.827554874	-0.970563297	-1.453803217	-0.698067885	0.908881588	-0.095430466
832	2	442.5772403	7.052803121	68.29	105.6857143	83.92984468	0.293261147	3	-1.544720926	204.2563097	82.09815642	440.7538676	3693.241279	1.231173545	45.03438717	28	2_28	13.2	7.41	80.18	6.21	9	18	-0.827554874	-0.970563297	-1.453803217	-0.698067885	0.908881588	-0.095430466
832	2	341.1112763	12.54049194	72.95714286	108.4542857	87.79182966	1.119851619	3	-1.544720926	267.0084208	135.2975726	912.6789933	3436.789107	1.231173545	45.03438717	29	2_29	13.2	7.41	80.18	6.21	9	18	-0.827554874	-0.970563297	-1.453803217	-0.698067885	0.908881588	-0.095430466
832	2	344.94222	8.151090023	71.85285714	107.0757143	85.41332249	0.610773678	3	-1.544720926	201.1281556	130.3775045	756.470387	3895.498819	1.231173545	45.03438717	30	2_30	13.2	7.41	80.18	6.21	9	18	-0.827554874	-0.970563297	-1.453803217	-0.698067885	0.908881588	-0.095430466
832	2	356.3555187	8.420029913	72.18285714	99.93857143	83.48102968	0.197200131	3	-1.544720926	201.8901334	152.2024757	632.5722628	3987.811295	1.231173545	45.03438717	31	2_31	13.2	7.41	80.18	6.21	9	18	-0.827554874	-0.970563297	-1.453803217	-0.698067885	0.908881588	-0.095430466
832	2	386.7983831	8.786068417	65.46571429	99.55285714	79.43572613	-0.668626478	3	-1.544720926	292.8547125	126.7511238	554.9507134	3702.004555	1.231173545	45.03438717	32	2_32	13.2	7.41	80.18	6.21	9	18	-0.827554874	-0.970563297	-1.453803217	-0.698067885	0.908881588	-0.095430466
832	2	380.229144	9.977869889	72.38285714	110.02	87.0053173	0.951512376	3	-1.544720926	303.8321804	176.8553373	625.9181676	3810.736411	1.231173545	45.03438717	33	2_33	13.2	7.41	80.18	6.21	9	18	-0.827554874	-0.970563297	-1.453803217	-0.698067885	0.908881588	-0.095430466
832	2	344.1737597	10.74027484	71.34571429	106.8885714	85.27514132	0.581198411	3	-1.544720926	257.2308697	148.3383319	824.9435609	3748.129508	1.231173545	45.03438717	34	2_34	13.2	7.41	80.18	6.21	9	18	-0.827554874	-0.970563297	-1.453803217	-0.698067885	0.908881588	-0.095430466
832	2	332.4350266	7.912610198	69.43	103.1925	82.31510384	-0.052345943	3	-1.544720926	203.4561567	176.7338935	798.48288	4193.643663	1.231173545	45.03438717	35	2_35	13.2	7.41	80.18	6.21	9	18	-0.827554874	-0.970563297	-1.453803217	-0.698067885	0.908881588	-0.095430466
840	1	354.9943419	8.922788322	62.906	93.074	75.43322159	-1.525292707	2	-1.544720926	294.992267	71.14605137	886.5280742	5379.238813	1.657027587	74.43222059	25	1_25	21.72	94.93	188.28	4.04	9	295	-0.827554874	1.189783143	-0.377879078	-0.325752372	2.974606193	-0.343734518
840	1	415.4658821	7.837681349	71.46371429	104.8922857	85.64888858	0.661192487	2	-1.544720926	422.017287	89.73783347	505.3948552	5424.254186	1.657027587	74.43222059	26	1_26	21.72	94.93	188.28	4.04	9	295	-0.827554874	1.189783143	-0.377879078	-0.325752372	2.974606193	-0.343734518
840	1	375.3534781	10.22042515	71.08057143	104.1825714	84.81121316	0.481902686	2	-1.544720926	330.6048355	90.90690406	734.2204336	4535.540998	1.657027587	74.43222059	27	1_27	21.72	94.93	188.28	4.04	9	295	-0.827554874	1.189783143	-0.377879078	-0.325752372	2.974606193	-0.343734518
840	1	394.4253486	8.094493222	74.20485714	107.6591429	88.41461144	1.253147187	2	-1.544720926	311.7855927	137.3555194	594.8652538	4372.969246	1.657027587	74.43222059	28	1_28	21.72	94.93	188.28	4.04	9	295	-0.827554874	1.189783143	-0.377879078	-0.325752372	2.974606193	-0.343734518
840	1	382.4973689	7.804930907	69.8	103.2594286	84.36386825	0.386156316	2	-1.544720926	283.3565429	128.5648559	619.3206535	5633.402313	1.657027587	74.43222059	29	1_29	21.72	94.93	188.28	4.04	9	295	-0.827554874	1.189783143	-0.377879078	-0.325752372	2.974606193	-0.343734518
840	1	382.5828076	8.525099738	73.745	105.803	85.29747941	0.585979488	2	-1.544720926	280.9671165	121.0102978	633.406697	5116.081789	1.657027587	74.43222059	30	1_30	21.72	94.93	188.28	4.04	9	295	-0.827554874	1.189783143	-0.377879078	-0.325752372	2.974606193	-0.343734518
840	1	414.2696359	9.524313415	73.529	105.857	86.57089978	0.858532889	2	-1.544720926	339.240038	141.5635543	467.1233173	4464.170359	1.657027587	74.43222059	31	1_31	21.72	94.93	188.28	4.04	9	295	-0.827554874	1.189783143	-0.377879078	-0.325752372	2.974606193	-0.343734518
840	1	401.9131947	8.924564419	72.41771429	103.2517143	84.59286903	0.435169937	2	-1.544720926	339.1992015	169.9360919	595.819761	5109.835108	1.657027587	74.43222059	32	1_32	21.72	94.93	188.28	4.04	9	295	-0.827554874	1.189783143	-0.377879078	-0.325752372	2.974606193	-0.343734518
840	1	448.9441935	9.322860117	72.743	99.809	83.87680111	0.281908097	2	-1.544720926	492.9514899	117.9345516	501.2176057	4950.673465	1.657027587	74.43222059	33	1_33	21.72	94.93	188.28	4.04	9	295	-0.827554874	1.189783143	-0.377879078	-0.325752372	2.974606193	-0.343734518
840	1	415.3102899	11.13288758	62.01114286	93.506	74.7441812	-1.672769776	2	-1.544720926	426.1796215	112.2737098	556.8265679	4430.864597	1.657027587	74.43222059	34	1_34	21.72	94.93	188.28	4.04	9	295	-0.827554874	1.189783143	-0.377879078	-0.325752372	2.974606193	-0.343734518
840	1	350.7133089	12.49417838	72.098	104.684	84.95245858	0.512133802	2	-1.544720926	233.6962392	135.2585975	857.8683572	6552.250322	1.657027587	74.43222059	35	1_35	21.72	94.93	188.28	4.04	9	295	-0.827554874	1.189783143	-0.377879078	-0.325752372	2.974606193	-0.343734518
840	2	374.6284657	8.166933082	59.38	90.11666667	71.89764345	-2.282021492	3	-1.544720926	250.6379332	188.2323028	548.2889842	4007.200732	0.942886583	63.3329062	24	2_24	60.93	26.59	18.48	8.17	10	300	-0.819178545	1.228778566	-1.21801454	1.387685572	-0.270167517	0.128844162
840	2	439.3652615	7.342203331	62.76142857	101.7671429	79.32729062	-0.691835207	3	-1.544720926	229.2148809	116.0798677	383.7059245	3810.015528	0.942886583	63.3329062	25	2_25	60.93	26.59	18.48	8.17	10	300	-0.819178545	1.228778566	-1.21801454	1.387685572	-0.270167517	0.128844162
840	2	442.4067427	7.783779738	66.73285714	104.1414286	82.78017143	0.047193658	3	-1.544720926	305.6458763	109.2668255	418.3675235	3586.427619	0.942886583	63.3329062	26	2_26	60.93	26.59	18.48	8.17	10	300	-0.819178545	1.228778566	-1.21801454	1.387685572	-0.270167517	0.128844162
840	2	382.786615	7.983266774	58.99	92.78	72.82896698	-2.082687947	3	-1.544720926	248.1328874	185.8261288	547.1114136	3726.425372	0.942886583	63.3329062	27	2_27	60.93	26.59	18.48	8.17	10	300	-0.819178545	1.228778566	-1.21801454	1.387685572	-0.270167517	0.128844162
840	2	377.5172644	7.858437161	68.29	105.6857143	83.92984468	0.293261147	3	-1.544720926	164.8843741	111.78556	580.5490661	3527.598585	0.942886583	63.3329062	28	2_28	60.93	26.59	18.48	8.17	10	300	-0.819178545	1.228778566	-1.21801454	1.387685572	-0.270167517	0.128844162
840	2	352.3397305	13.06373241	74.1225	109.0025	88.64963196	1.303449227	3	-1.544720926	270.7704614	73.45611766	866.7692653	3070.486417	0.942886583	63.3329062	29	2_29	60.93	26.59	18.48	8.17	10	300	-0.819178545	1.228778566	-1.21801454	1.387685572	-0.270167517	0.128844162
840	2	499.4942318	8.387018255	73.23333333	104.43	84.77364185	0.473861203	3	-1.544720926	383.7115527	66.14432971	328.9521232	4408.132539	0.942886583	63.3329062	30	2_30	60.93	26.59	18.48	8.17	10	300	-0.819178545	1.228778566	-1.21801454	1.387685572	-0.270167517	0.128844162
840	2	371.8903516	10.66018122	74.00333333	109.2633333	87.92708783	1.148801268	3	-1.544720926	275.1274623	198.5815911	596.2206533	6729.301965	0.942886583	63.3329062	31	2_31	60.93	26.59	18.48	8.17	10	300	-0.819178545	1.228778566	-1.21801454	1.387685572	-0.270167517	0.128844162
840	2	410.8557838	8.708177587	65.2025	100.105	79.59736882	-0.634029682	3	-1.544720926	297.7766327	86.10019564	393.8670914	4352.529458	0.942886583	63.3329062	32	2_32	60.93	26.59	18.48	8.17	10	300	-0.819178545	1.228778566	-1.21801454	1.387685572	-0.270167517	0.128844162
840	2	500.3561071	8.637355984	75.83	111.8133333	88.87495019	1.351674661	3	-1.544720926	476.0519727	103.3744011	248.5566162	4571.864082	0.942886583	63.3329062	33	2_33	60.93	26.59	18.48	8.17	10	300	-0.819178545	1.228778566	-1.21801454	1.387685572	-0.270167517	0.128844162
840	2	381.3299551	9.670515029	71.34571429	106.8885714	85.27514132	0.581198411	3	-1.544720926	270.3151675	161.4350509	551.6817016	5586.749373	0.942886583	63.3329062	34	2_34	60.93	26.59	18.48	8.17	10	300	-0.819178545	1.228778566	-1.21801454	1.387685572	-0.270167517	0.128844162
840	2	371.6230651	9.282692308	66.67	101.18	80.47178742	-0.446875645	3	-1.544720926	262.266048	254.4972964	569.4177764	3349.002359	0.942886583	63.3329062	35	2_35	60.93	26.59	18.48	8.17	10	300	-0.819178545	1.228778566	-1.21801454	1.387685572	-0.270167517	0.128844162
841	1	389.3748477	6.769307043	62.906	93.074	75.43322159	-1.525292707	2	-1.544720926	314.347602	166.4036121	629.918398	4824.112711	1.696422836	74.93904653	25	1_25	22.1	10.14	10.01	3.47	300	300	1.609956873	1.228778566	-1.420242055	-0.30914675	-0.432024014	-0.408957242
841	1	369.7902079	9.118408592	71.46371429	104.8922857	85.64888858	0.661192487	2	-1.544720926	316.1114264	111.3081157	765.2583178	4793.881319	1.696422836	74.93904653	26	1_26	22.1	10.14	10.01	3.47	300	300	1.609956873	1.228778566	-1.420242055	-0.30914675	-0.432024014	-0.408957242
841	1	364.8425992	10.79587666	71.08057143	104.1825714	84.81121316	0.481902686	2	-1.544720926	325.8206833	95.36127135	800.0132873	4356.940566	1.696422836	74.93904653	27	1_27	22.1	10.14	10.01	3.47	300	300	1.609956873	1.228778566	-1.420242055	-0.30914675	-0.432024014	-0.408957242
841	1	387.763916	8.694342332	74.20485714	107.6591429	88.41461144	1.253147187	2	-1.544720926	274.223775	112.3268938	614.3621411	4105.970179	1.696422836	74.93904653	28	1_28	22.1	10.14	10.01	3.47	300	300	1.609956873	1.228778566	-1.420242055	-0.30914675	-0.432024014	-0.408957242
841	1	362.6028338	9.809127788	69.8	103.2594286	84.36386825	0.386156316	2	-1.544720926	298.9086045	114.7072796	764.6079299	4401.607588	1.696422836	74.93904653	29	1_29	22.1	10.14	10.01	3.47	300	300	1.609956873	1.228778566	-1.420242055	-0.30914675	-0.432024014	-0.408957242
841	1	397.2743959	9.548743206	73.65971429	106.3682857	85.7838117	0.690070426	2	-1.544720926	352.3008707	114.729661	673.1000184	4576.283511	1.696422836	74.93904653	30	1_30	22.1	10.14	10.01	3.47	300	300	1.609956873	1.228778566	-1.420242055	-0.30914675	-0.432024014	-0.408957242
841	1	401.845771	9.033255653	72.81371429	104.3831429	85.46864463	0.622614417	2	-1.544720926	319.6220775	182.0473188	523.6725395	4313.616439	1.696422836	74.93904653	31	1_31	22.1	10.14	10.01	3.47	300	300	1.609956873	1.228778566	-1.420242055	-0.30914675	-0.432024014	-0.408957242
841	1	483.7400134	9.70522127	72.41771429	103.2517143	84.59286903	0.435169937	2	-1.544720926	547.2790604	92.95430207	307.4682385	4409.288956	1.696422836	74.93904653	32	1_32	22.1	10.14	10.01	3.47	300	300	1.609956873	1.228778566	-1.420242055	-0.30914675	-0.432024014	-0.408957242
841	1	382.0018004	6.709503766	74.354	106.277	87.21105758	0.995547492	2	-1.544720926	325.8402041	117.1970795	754.0621167	6359.962661	1.696422836	74.93904653	33	1_33	22.1	10.14	10.01	3.47	300	300	1.609956873	1.228778566	-1.420242055	-0.30914675	-0.432024014	-0.408957242
841	2	366.2777559	7.942522974	59.38	90.11666667	71.89764345	-2.282021492	3	-1.544720926	237.6239668	182.6587285	596.052062	4332.2895	1.371005079	66.12204353	24	2_24	32.6	24.71	10.88	2.47	300	300	1.609956873	1.228778566	-1.241126256	0.149692791	-0.415398849	-0.523383072
841	2	416.2443026	8.217502485	62.76142857	101.7671429	79.32729062	-0.691835207	3	-1.544720926	274.705037	130.4108191	400.4741628	4078.744657	1.371005079	66.12204353	25	2_25	32.6	24.71	10.88	2.47	300	300	1.609956873	1.228778566	-1.241126256	0.149692791	-0.415398849	-0.523383072
841	2	390.7282038	10.82987794	66.73285714	104.1414286	82.78017143	0.047193658	3	-1.544720926	341.7290889	163.5695349	573.2974186	3855.553002	1.371005079	66.12204353	26	2_26	32.6	24.71	10.88	2.47	300	300	1.609956873	1.228778566	-1.241126256	0.149692791	-0.415398849	-0.523383072
841	2	446.1747891	8.791788335	58.99	92.78	72.82896698	-2.082687947	3	-1.544720926	434.2204889	84.01553035	407.2198036	4293.020719	1.371005079	66.12204353	27	2_27	32.6	24.71	10.88	2.47	300	300	1.609956873	1.228778566	-1.241126256	0.149692791	-0.415398849	-0.523383072
841	2	404.2693622	7.790670801	68.29	105.6857143	83.92984468	0.293261147	3	-1.544720926	219.3382737	113.7953823	442.2155533	3420.374649	1.371005079	66.12204353	28	2_28	32.6	24.71	10.88	2.47	300	300	1.609956873	1.228778566	-1.241126256	0.149692791	-0.415398849	-0.523383072
841	2	361.3910521	8.623974802	72.95714286	108.4542857	87.79182966	1.119851619	3	-1.544720926	226.6347281	115.7373916	731.0834769	3063.712691	1.371005079	66.12204353	29	2_29	32.6	24.71	10.88	2.47	300	300	1.609956873	1.228778566	-1.241126256	0.149692791	-0.415398849	-0.523383072
841	2	344.5034264	8.094734021	71.85285714	107.0757143	85.41332249	0.610773678	3	-1.544720926	200.8389863	126.9374349	757.1195077	3146.988371	1.371005079	66.12204353	30	2_30	32.6	24.71	10.88	2.47	300	300	1.609956873	1.228778566	-1.241126256	0.149692791	-0.415398849	-0.523383072
841	2	347.8726795	10.55130742	72.18285714	99.93857143	83.48102968	0.197200131	3	-1.544720926	239.0255518	119.7145623	851.1156353	3157.895815	1.371005079	66.12204353	31	2_31	32.6	24.71	10.88	2.47	300	300	1.609956873	1.228778566	-1.241126256	0.149692791	-0.415398849	-0.523383072
841	2	370.5351425	8.476958878	65.46571429	99.55285714	79.43572613	-0.668626478	3	-1.544720926	237.8868889	123.2889255	625.2018119	3940.883532	1.371005079	66.12204353	32	2_32	32.6	24.71	10.88	2.47	300	300	1.609956873	1.228778566	-1.241126256	0.149692791	-0.415398849	-0.523383072
841	2	384.5902697	8.538395126	72.38285714	110.02	87.0053173	0.951512376	3	-1.544720926	259.9763383	153.3603296	407.2806086	3633.752431	1.371005079	66.12204353	33	2_33	32.6	24.71	10.88	2.47	300	300	1.609956873	1.228778566	-1.241126256	0.149692791	-0.415398849	-0.523383072
841	2	410.2892199	11.11508425	71.34571429	106.8885714	85.27514132	0.581198411	3	-1.544720926	283.9010999	182.9345247	411.0572741	3534.479098	1.371005079	66.12204353	34	2_34	32.6	24.71	10.88	2.47	300	300	1.609956873	1.228778566	-1.241126256	0.149692791	-0.415398849	-0.523383072
841	2	337.8357325	8.871345207	69.43	103.1925	82.31510384	-0.052345943	3	-1.544720926	232.3518835	202.5683336	787.4941967	3560.179775	1.371005079	66.12204353	35	2_35	32.6	24.71	10.88	2.47	300	300	1.609956873	1.228778566	-1.241126256	0.149692791	-0.415398849	-0.523383072
868	1	352.7861616	9.706845612	62.906	93.074	75.43322159	-1.525292707	2	-1.544720926	282.5176476	85.4451327	892.7591142	4470.264654	1.896363956	72.38035295	25	1_25	27.56	29.4	5.84	2.84	33	300	-0.626522977	1.228778566	-1.183469901	-0.070550189	-0.511710153	-0.481045515
868	1	388.6711775	8.364974951	71.46371429	104.8922857	85.64888858	0.661192487	2	-1.544720926	335.241992	96.70813727	643.3981332	4716.431773	1.896363956	72.38035295	26	1_26	27.56	29.4	5.84	2.84	33	300	-0.626522977	1.228778566	-1.183469901	-0.070550189	-0.511710153	-0.481045515
868	1	357.1423078	9.640290791	71.08057143	104.1825714	84.81121316	0.481902686	2	-1.544720926	268.1804262	148.4813883	817.916948	4076.49036	1.896363956	72.38035295	27	1_27	27.56	29.4	5.84	2.84	33	300	-0.626522977	1.228778566	-1.183469901	-0.070550189	-0.511710153	-0.481045515
868	1	374.7567816	9.875182426	74.20485714	107.6591429	88.41461144	1.253147187	2	-1.544720926	270.3886394	101.4376729	660.1276157	3841.224499	1.896363956	72.38035295	28	1_28	27.56	29.4	5.84	2.84	33	300	-0.626522977	1.228778566	-1.183469901	-0.070550189	-0.511710153	-0.481045515
868	1	367.2718678	9.517751944	69.8	103.2594286	84.36386825	0.386156316	2	-1.544720926	293.9561191	116.9311154	733.8804575	4209.672867	1.896363956	72.38035295	29	1_29	27.56	29.4	5.84	2.84	33	300	-0.626522977	1.228778566	-1.183469901	-0.070550189	-0.511710153	-0.481045515
868	1	370.3138941	9.281506646	73.65971429	106.3682857	85.7838117	0.690070426	2	-1.544720926	290.1656933	136.6539052	723.432423	4263.777478	1.896363956	72.38035295	30	1_30	27.56	29.4	5.84	2.84	33	300	-0.626522977	1.228778566	-1.183469901	-0.070550189	-0.511710153	-0.481045515
868	1	392.58357	10.39485078	72.81371429	104.3831429	85.46864463	0.622614417	2	-1.544720926	232.5123191	227.0137487	453.5502199	4063.243665	1.896363956	72.38035295	31	1_31	27.56	29.4	5.84	2.84	33	300	-0.626522977	1.228778566	-1.183469901	-0.070550189	-0.511710153	-0.481045515
868	1	372.5571378	9.092152134	72.41771429	103.2517143	84.59286903	0.435169937	2	-1.544720926	239.4683793	159.7803392	626.4050789	4217.989114	1.896363956	72.38035295	32	1_32	27.56	29.4	5.84	2.84	33	300	-0.626522977	1.228778566	-1.183469901	-0.070550189	-0.511710153	-0.481045515
868	1	437.9742572	9.02355615	72.03971429	98.85714286	83.02913349	0.10047964	2	-1.544720926	471.2816011	138.7115157	425.4711893	4523.049553	1.896363956	72.38035295	33	1_33	27.56	29.4	5.84	2.84	33	300	-0.626522977	1.228778566	-1.183469901	-0.070550189	-0.511710153	-0.481045515
868	1	447.2683835	10.65358786	62.01114286	93.506	74.7441812	-1.672769776	2	-1.544720926	498.5183629	114.5654071	432.375069	4258.175577	1.896363956	72.38035295	34	1_34	27.56	29.4	5.84	2.84	33	300	-0.626522977	1.228778566	-1.183469901	-0.070550189	-0.511710153	-0.481045515
868	1	335.2754086	11.89337202	72.5945	105.2555	85.54345434	0.638626128	2	-1.544720926	252.6957572	181.322971	926.1368036	4233.067227	1.896363956	72.38035295	35	1_35	27.56	29.4	5.84	2.84	33	300	-0.626522977	1.228778566	-1.183469901	-0.070550189	-0.511710153	-0.481045515
868	2	336.946628	14.2167814	59.38	90.11666667	71.89764345	-2.282021492	3	-1.544720926	335.6985478	92.58731319	1015.488938	3409.659804	1.79000218	68.89232038	24	2_24	16.78	6.31	5.51	8.47	221	300	0.94822688	1.228778566	-1.467326029	-0.541625451	-0.51801625	0.163171912
868	2	392.4132139	8.72371147	62.76142857	101.7671429	79.32729062	-0.691835207	3	-1.544720926	302.5992765	126.6435883	449.222239	3476.627834	1.79000218	68.89232038	25	2_25	16.78	6.31	5.51	8.47	221	300	0.94822688	1.228778566	-1.467326029	-0.541625451	-0.51801625	0.163171912
868	2	427.184858	8.766221656	66.73285714	104.1414286	82.78017143	0.047193658	3	-1.544720926	328.0991437	146.3007888	335.8815011	3622.210514	1.79000218	68.89232038	26	2_26	16.78	6.31	5.51	8.47	221	300	0.94822688	1.228778566	-1.467326029	-0.541625451	-0.51801625	0.163171912
868	2	443.3989807	8.843645975	58.99	92.78	72.82896698	-2.082687947	3	-1.544720926	377.0934487	162.6937198	341.4356732	3728.724984	1.79000218	68.89232038	27	2_27	16.78	6.31	5.51	8.47	221	300	0.94822688	1.228778566	-1.467326029	-0.541625451	-0.51801625	0.163171912
868	2	376.7759421	8.704119116	68.29	105.6857143	83.92984468	0.293261147	3	-1.544720926	221.2652793	140.9386663	459.4266871	3254.305458	1.79000218	68.89232038	28	2_28	16.78	6.31	5.51	8.47	221	300	0.94822688	1.228778566	-1.467326029	-0.541625451	-0.51801625	0.163171912
868	2	362.1457853	10.92584072	72.95714286	108.4542857	87.79182966	1.119851619	3	-1.544720926	279.7900815	104.3504114	732.6246761	3369.100353	1.79000218	68.89232038	29	2_29	16.78	6.31	5.51	8.47	221	300	0.94822688	1.228778566	-1.467326029	-0.541625451	-0.51801625	0.163171912
868	2	411.4547595	9.44114327	71.85285714	107.0757143	85.41332249	0.610773678	3	-1.544720926	284.0151876	96.55368574	329.1777175	3773.394216	1.79000218	68.89232038	30	2_30	16.78	6.31	5.51	8.47	221	300	0.94822688	1.228778566	-1.467326029	-0.541625451	-0.51801625	0.163171912
868	2	384.2118197	8.583143841	72.18285714	99.93857143	83.48102968	0.197200131	3	-1.544720926	300.8446362	160.4532741	516.1332794	3389.31309	1.79000218	68.89232038	31	2_31	16.78	6.31	5.51	8.47	221	300	0.94822688	1.228778566	-1.467326029	-0.541625451	-0.51801625	0.163171912
868	2	439.0095636	9.67162966	65.46571429	99.55285714	79.43572613	-0.668626478	3	-1.544720926	374.5052948	124.3187355	291.9722573	3948.219895	1.79000218	68.89232038	32	2_32	16.78	6.31	5.51	8.47	221	300	0.94822688	1.228778566	-1.467326029	-0.541625451	-0.51801625	0.163171912
868	2	376.2766993	10.01894727	72.38285714	110.02	87.0053173	0.951512376	3	-1.544720926	276.7588868	154.8585827	602.0534945	3822.349166	1.79000218	68.89232038	33	2_33	16.78	6.31	5.51	8.47	221	300	0.94822688	1.228778566	-1.467326029	-0.541625451	-0.51801625	0.163171912
868	2	356.7411109	9.646983689	71.34571429	106.8885714	85.27514132	0.581198411	3	-1.544720926	249.1139655	152.1983707	739.9863433	3469.605333	1.79000218	68.89232038	34	2_34	16.78	6.31	5.51	8.47	221	300	0.94822688	1.228778566	-1.467326029	-0.541625451	-0.51801625	0.163171912
868	2	328.891311	9.233438659	69.43	103.1925	82.31510384	-0.052345943	3	-1.544720926	220.5933952	184.992141	837.6504107	3860.358382	1.79000218	68.89232038	35	2_35	16.78	6.31	5.51	8.47	221	300	0.94822688	1.228778566	-1.467326029	-0.541625451	-0.51801625	0.163171912
