# Supplementary material for: Cows that are less active in the chute have more optimal grazing distribution
Source: Sci Rep. 2025 Jan 2;15:58. doi: 10.1038/s41598-024-84090-z (PMC11696303; doi:10.1038/s41598-024-84090-z)
Supplement: Supplementary file 4 — Supplementary Material 4 [file 41598_2024_84090_MOESM4_ESM.rmd]

---
title: "Gps x Behavior Analysis"
output:
  word_document: default
  html_document: default
  pdf_document: default
date: "2024-01-07"
---
#### Libraries
```{r, warning=FALSE, comment=FALSE, message = FALSE}
library(ggplot2)
library(dplyr)
library(ggeffects)
library(car)
library(glmmTMB)
library(DHARMa)
library(sjPlot)
library(lme4)
```

# Data 
## Data across weeks
```{r}
dat.week <- read.csv("~/Library/CloudStorage/GoogleDrive-mlcreame@ncsu.edu/My Drive/SciReportsPaperSubmission/dat.week.csv") #includes raw data and standardized data (mean centered and scaled by standard deviation) 
```

## Data for AKDE 50 home range and social network degree strength (one value per season)
```{r}
akde.sn.yr <- dat.week %>%
  filter(uniqueweek == '1_25'|uniqueweek == '2_24')
```

### Factor variables
```{r}
dat.week$year <- as.factor(dat.week$year)
dat.week$Subjects <- as.factor(dat.week$Subjects)
```

# Models
### Slope
```{r}
slope <- glmmTMB(log(mean_slope) ~ year + week + week^2 + avgtemp.s + Age.s + chcem_alley_d1.s + handtotalttb_d1.s + se_exit_d1.s + se_squeeze_d1.s + sftlat_supp.s + nsftlat_supp.s + (1|Subjects), data = dat.week, dispformula = ~year) #improves heteroskedasticity
summary(slope)
res.slope = simulateResiduals(slope, n = 2000) 
plotQQunif(res.slope) #visual inspection looks ok, deviation attributed to large sample size
resid.slope <- resid(slope)
pred.slope <- predict(slope)
hist(resid.slope)
plot(pred.slope, resid.slope)

#tab_model(slope, show.se = TRUE, show.ci = FALSE, show.stat = TRUE,  digits = 3, digits.p = 3)
```

### Distance traveled
```{r}
dist <- glmmTMB(log(dist.avg) ~ year + week + week^2 + avgtemp.s + Age.s + chcem_alley_d1.s + handtotalttb_d1.s + se_exit_d1.s + se_squeeze_d1.s + sftlat_supp.s + nsftlat_supp.s + (1|Subjects), data = dat.week)
summary(dist)
res.dist = simulateResiduals(dist, n = 2000) #outliers but ok given processing of data
plotQQunif(res.dist)
resid.dist <- resid(dist)
pred.dist <- predict(dist)
hist(resid.dist)
plot(pred.dist, resid.dist)

#tab_model(dist, show.se = TRUE, show.ci = FALSE, show.stat = TRUE,  digits = 3, digits.p = 3)

```

### Elevation
```{r}
elev  <- glmmTMB(log(mean_elev) ~ year + week  + week^2 + avgtemp.s + Age.s + chcem_alley_d1.s + handtotalttb_d1.s + se_exit_d1.s + se_squeeze_d1.s + sftlat_supp.s + nsftlat_supp.s + (1|Subjects), data = dat.week, dispformula = ~year) #dispformula year improves heteroskedasticity in residuals

summary(elev)
res.elev = simulateResiduals(elev, n=2000)
plotQQunif(res.elev)
resid.elev <- resid(elev)
pred.elev <- predict(elev)
hist(resid.elev)
plot(pred.elev, resid.elev)

#tab_model(elev, show.se = TRUE, show.ci = FALSE, show.stat = TRUE,  digits = 3, digits.p = 3)

pred.elev <- ggpredict(elev, terms = c("chcem_alley_d1.s"))

(elev <- plot(pred.elev, rawdata = TRUE) +
  labs(title = "Predicted Relationship for Elevation (m)",
  x = "Standardized Chute Duration (s)",
       y = "Average Elevation (m)")) 
```


### Supplement

```{r}
supp <- glmmTMB(mean_supp ~ year + week + week^2 + avgtemp.s + Age.s + chcem_alley_d1.s + handtotalttb_d1.s + se_exit_d1.s + se_squeeze_d1.s + sftlat_supp.s + nsftlat_supp.s + (1|Subjects), data = dat.week, dispformula = ~year) #log does not improve model fit, adding year improved heteroskedasticity
summary(supp)
res.supp = simulateResiduals(supp, n = 2000)
plotQQunif(res.supp)
resid.supp <- resid(supp)
pred.supp <- predict(supp)

hist(resid.supp)
plot(pred.supp, resid.supp)

#tab_model(supp, show.se = TRUE, show.ci = FALSE, show.stat = TRUE,  digits = 3, digits.p = 3)
```


### Water
```{r}
water <- glmmTMB(log(mean_water) ~ year + week + week^2 + avgtemp.s + Age.s + chcem_alley_d1.s + handtotalttb_d1.s + se_exit_d1.s + se_squeeze_d1.s  + sftlat_supp.s + nsftlat_supp.s + (1|Subjects), data = dat.week)
summary(water)
res.water = simulateResiduals(water, n = 2000)
plotQQunif(res.water)
resid.water <- resid(water)
pred.water <- predict(water)

hist(resid.water)
plot(pred.water, resid.water)

#tab_model(water, show.se = TRUE, show.ci = FALSE, show.stat = TRUE,  digits = 3, digits.p = 3)

```


### Loaf
```{r}
loaf <- glmmTMB(mean_loaf ~ year + week + week^2 + avgtemp.s + Age.s + chcem_alley_d1.s + handtotalttb_d1.s + se_exit_d1.s + se_squeeze_d1.s  + sftlat_supp.s + nsftlat_supp.s + (1|Subjects), data = dat.week) #log not necessary to improve model fit
summary(loaf)
res.loaf = simulateResiduals(loaf, n = 2000)
plotQQunif(res.loaf) #outlier detected, but leaving in because data processing already occurred
resid.loaf <- resid(loaf)
pred.loaf <- predict(loaf)
hist(resid.loaf)
plot(pred.loaf, resid.loaf)

#tab_model(loaf, show.se = TRUE, show.ci = FALSE, show.stat = TRUE,  digits = 3, digits.p = 3)
```


### AKDE 50% home range
```{r}
akde50 <- glmmTMB(homerange.50 ~ Age.s + chcem_alley_d1.s + handtotalttb_d1.s + se_exit_d1.s + se_squeeze_d1.s  + sftlat_supp.s + nsftlat_supp.s + year + (1|Subjects), data = akde.sn.yr) 
summary(akde50) 
res.50 = simulateResiduals(akde50, n = 2000)
plot(res.50) #in this case using DHARMa because no longer large sample size, since one value per season

#tab_model(akde50, show.se = TRUE, show.ci = FALSE, show.stat = TRUE,  digits = 3, digits.p = 3)

pred.akde <- ggpredict(akde50, terms = c("chcem_alley_d1.s"))
(akde <- plot(pred.akde, rawdata = TRUE) +
  labs(title = "Predicted Relationship for Core Home Range (ha)",
         x = "Standardized Chute Duration",
       y = "Core Home Range (ha)")) 

  
```


### SN degree strength model

```{r}
sn <- glmmTMB(strength ~ year + Age.s + chcem_alley_d1.s + handtotalttb_d1.s + se_exit_d1.s + se_squeeze_d1.s+ sftlat_supp.s + nsftlat_supp.s+ (1|Subjects), data = akde.sn.yr) 
summary(sn)
res.sn = simulateResiduals(sn, n = 2000)
plot(res.sn)  #in this case using DHARMa because no longer large sample size, since one value per season

#tab_model(sn, show.se = TRUE, show.ci = FALSE, show.stat = TRUE,  digits = 3, digits.p = 3)
```

## check vifs 
```{r}
mod <- lmer(mean_elev ~ year + week + avgtemp.s + Age.s + handtotalttb_d1.s + chcem_alley_d1.s + se_exit_d1.s + se_squeeze_d1.s + sftlat_supp.s + nsftlat_supp.s + (1|Subjects), data = dat.week)
car::vif(mod) #all around one
```
